# Supplementary material for: Enhancing functional motor outcomes in chronic stroke: A systematic review of the growing role of non-invasive brain stimulation
Source: PLoS One. 2025 Jul 28;20(7):e0327583. doi: 10.1371/journal.pone.0327583 (PMC12303356; doi:10.1371/journal.pone.0327583)
Supplement: S1 Table — (XLSX) [file pone.0327583.s001.xlsx]

## Sheet: Foglio1
Study	D1	D2	D3	D4	D5	Overall
Muffel et al., 2022	Low	Low	Low	Low	Low	Low
Pundik et al., 2021	Low	Low	Low	Low	Low	Low
Kuzu et al., 2021	Low	Low	Some Concern	Low	Low	Low
Chen et al., 2021	Low	Some Concern	Low	Low	Low	Low
Baltar et al., 2020	Low	Low	Some Concern	Low	Low	Low
Chen et al., 2019	Low	Low	Low	Low	Low	Low
Beaulieu et al., 2019	Low	High	Low	Low	Low	Some Concern
Aşkın et al., 2017	Low	Low	Low	Low	Low	Low
Rocha et al., 2016	Low	Low	Low	Low	Low	Low
Cunningham et al., 2015	Low	Low	Low	Low	Low	Low
Barros Galvão et al., 2014	Low	Low	Low	Low	Low	Low
Sung et al., 2013	Low	Low	Some Concern	Low	Low	Low
Di Lazzaro et al., 2013	Low	Low	Low	Low	Low	Low
Lindenberg et al., 2010	Low	Low	Low	Low	Low	Low
McCambridge et al., 2017	Some Concern	Some Concern	Some Concern	Low	Low	Some Concern
Etoh et al., 2013	Some Concern	Some Concern	Some Concern	Low	Low	Some Concern
Zimerman et al., 2012	No information	Some Concern	Low	Low	Low	Some Concern
Kasashima et al., 2012	Some Concern	High	Some Concern	Some Concern	Some Concern	High
Revil et al., 2020	Some Concern	Low	Low	Low	Low	Low
Dos Santos et al., 2019	Low	Low	Low	Low	Low	Low
Menezes et al., 2018	Low	Low	Some Concern	Low	Low	Low
Ackerley et al., 2014	Some Concern	Low	Low	Low	Low	Low
Talelli et al., 2012	Some Concern	Low	Low	Low	Low	Low
Takeuchi et al., 2012	Some Concern	Low	Some Concern	Low	Low	Some Concern
Tarkka et al., 2011	Some Concern	Low	Low	Some Concern	Some Concern	Some Concern
Bolognini et al, 2011	High	Low	Some Concern	Low	Low	Some Concern
da Cunha et al. (2022)	Low	Low	Low	Low	Low	Low
Wong et al. (2022)	Some Concerns	Low	Low	Low	Low	Low
Liao et al. (2021)	Low	Low	Low	Low	Low	Low
Ojardias et al. (2020)	Low	Low	Low	Low	Low	Low
Madhavan et al. (2020)	Low	High	Low	Low	Low	Low
Koch et al. (2019)	Low	Low	Low	Some concerns	Low	Low
Lin et al. (2019)	Low	Low	Low	Low	Low	Low
Zandvliet et al. (2018)	No information	No information	Some concerns	Low	Low	Some concerns
Rastgoo et al. (2016)	Low	Low	Low	Low	Low	Low
Chieffo et al. (2014)	Low	Low	Low	Low	Low	Low
Wang et al. (2012)	Low	Low	Low	Low	Low	Low
Tanaka et al. (2011)	Some Concerns	Low	Some concerns	Some concerns	Some concerns	Some concerns
Madhavan et al. (2011)	No information	No information	High	Some concerns	Low	Some concerns
Cheng et al. (2017)	High	Low	Low	Low	Low	Low
Wong et al. (2022)	Low	Low	Low	Low	Low	Low
Ünlüer et al. (2019)	Low	Low	Low	Low	Low	Low
Ahn et al. (2017)	Low	Low	High	High	High	High
Michou et al. (2014)	Low	Low	Low	Low	Low	Low
Cheng et al. (2015)	High	Ni information	Low	Low	Low	Some Concerns
Wong et al. (2023)	Some concerns	Low	Low	Low	Low	Low
Morone et al. (2022)	Low	Low	Low	Low	Low	Low
Edwards et al. (2019)	Low	Low	Low	Low	Low	Low
Wang et al. (2019)	Low	Low	Low	Low	Low	Low
Picelli et al. (2019)	Low	Low	Low	Low	Low	Low
Picelli et al. (2018)	Low	Low	Low	Low	Low	Low
Seo et al. (2017)	Low	Low	Low	Low	Low	Low
Straudi et al. (2016)	Low	High	Low	Low	Low	Low
Picelli et al. (2015)	Low	Low	Low	Low	Low	Low
Danzl et al. (2013)	Some concerns	Low	High	Low	Low	Some concerns
Ochi et al. (2013)	Some concerns	Low	Low	Low	Low	Low
Geroin et al. (2011)	High	Low	Low	Low	Low	Low
Zhang et al. (2022)	Low	Low	Low	Low	Low	Low
