# Supplementary material for: Enhancing functional motor outcomes in chronic stroke: A systematic review of the growing role of non-invasive brain stimulation
Source: PLoS One. 2025 Jul 28;20(7):e0327583. doi: 10.1371/journal.pone.0327583 (PMC12303356; doi:10.1371/journal.pone.0327583)
Supplement: S2 Table — (XLSX) [file pone.0327583.s002.xlsx]

## Sheet: Worksheet
PMID	Title	Authors	Citation	First Author	Journal/Book	Publication Year	Create Date	PMCID	NIHMS ID	DOI	Exclusion reasons
31735645	Transcranial direct current stimulation associated with physical-therapy in acute stroke patients - A randomized, triple blind, sham-controlled study	Bornheim S, Croisier JL, Maquet P, Kaux JF.	Brain Stimul. 2020 Mar-Apr;13(2):329-336. doi: 10.1016/j.brs.2019.10.019. Epub 2019 Oct 31.	Bornheim S	Brain Stimul	2020	2019/11/19			10.1016/j.brs.2019.10.019	Wrong outcome
31709777	Safety of slow-pulsed transcranial electrical stimulation in acute spike suppression	Holmes MD, Feng R, Wise MV, Ma C, Ramon C, Wu J, Luu P, Hou J, Pan L, Tucker DM.	Ann Clin Transl Neurol. 2019 Dec;6(12):2579-2585. doi: 10.1002/acn3.50934. Epub 2019 Nov 11.	Holmes MD	Ann Clin Transl Neurol	2019	2019/11/12	PMC6917336		10.1002/acn3.50934	Wrong study design
31704518	Brain volumes as predictors of tDCS effects in primary progressive aphasia	de Aguiar V, Zhao Y, Faria A, Ficek B, Webster KT, Wendt H, Wang Z, Hillis AE, Onyike CU, Frangakis C, Caffo B, Tsapkini K.	Brain Lang. 2020 Jan;200:104707. doi: 10.1016/j.bandl.2019.104707. Epub 2019 Nov 5.	de Aguiar V	Brain Lang	2020	2019/11/10	PMC7709910	NIHMS1574729	10.1016/j.bandl.2019.104707	Wrong study design
31676301	Stimulating the ventrolateral prefrontal cortex (VLPFC) modulates frustration-induced aggression: A tDCS experiment	Gallucci A, Riva P, Romero Lauro LJ, Bushman BJ.	Brain Stimul. 2020 Mar-Apr;13(2):302-309. doi: 10.1016/j.brs.2019.10.015. Epub 2019 Oct 22.	Gallucci A	Brain Stimul	2020	2019/11/03			10.1016/j.brs.2019.10.015	Wrong study design
31660693	Cognitive function assessment during 2 mA transcranial direct current stimulation in DLPFC in healthy volunteers	Bashir S, Al-Hussain F, Hamza A, Asim Niaz T, Albaradie R, Habib SS.	Physiol Rep. 2019 Oct;7(20):e14264. doi: 10.14814/phy2.14264.	Bashir S	Physiol Rep	2019	2019/10/30	PMC6817993		10.14814/phy2.14264	Wrong study design
31640997	Combining cognitive bias modification training (CBM) and transcranial direct current stimulation (tDCS) to treat binge eating disorder: study protocol of a randomised controlled feasibility trial	Gordon G, Brockmeyer T, Schmidt U, Campbell IC.	BMJ Open. 2019 Oct 22;9(10):e030023. doi: 10.1136/bmjopen-2019-030023.	Gordon G	BMJ Open	2019	2019/10/24	PMC6830595		10.1136/bmjopen-2019-030023	Wrong outcome
31617873	Efficacy and Safety of Transcranial Direct Current Stimulation for Treating Negative Symptoms in Schizophrenia: A Randomized Clinical Trial	Valiengo LDCL, Goerigk S, Gordon PC, Padberg F, Serpa MH, Koebe S, Santos LAD, Lovera RAM, Carvalho JB, van de Bilt M, Lacerda ALT, Elkis H, Gattaz WF, Brunoni AR.	JAMA Psychiatry. 2020 Feb 1;77(2):121-129. doi: 10.1001/jamapsychiatry.2019.3199.	Valiengo LDCL	JAMA Psychiatry	2020	2019/10/17	PMC6802484		10.1001/jamapsychiatry.2019.3199	Wrong outcome
31606448	Transcranial direct current stimulation reduces seizure frequency in patients with refractory focal epilepsy: A randomized, double-blind, sham-controlled, and three-arm parallel multicenter study	Yang D, Wang Q, Xu C, Fang F, Fan J, Li L, Du Q, Zhang R, Wang Y, Lin Y, Huang Z, Wang H, Chen C, Xu Q, Wang Y, Zhang Y, Zhang Z, Zhao X, Zhao X, Li T, Liu C, Niu Y, Zhou Q, Zhou Q, Duan Y, Liu X, Yu T, Xue Q, Li J, Dai X, Han J, Ren C, Xu H, Li N, Zhang J, Xu N, Yang K, Wang Y.	Brain Stimul. 2020 Jan-Feb;13(1):109-116. doi: 10.1016/j.brs.2019.09.006. Epub 2019 Sep 24.	Yang D	Brain Stimul	2020	2019/10/14			10.1016/j.brs.2019.09.006	Wrong population
31529691	Randomized controlled trial of TDCS on cognition in 201 seniors with mild neurocognitive disorder	Lu H, Chan SSM, Chan WC, Lin C, Cheng CPW, Linda Chiu Wa L.	Ann Clin Transl Neurol. 2019 Oct;6(10):1938-1948. doi: 10.1002/acn3.50823. Epub 2019 Sep 17.	Lu H	Ann Clin Transl Neurol	2019	2019/09/19	PMC6801176		10.1002/acn3.50823	Wrong population
31523995	Single tDCS session of motor cortex in patients with disorders of consciousness: a pilot study	Martens G, Fregni F, Carrière M, Barra A, Laureys S, Thibaut A.	Brain Inj. 2019;33(13-14):1679-1683. doi: 10.1080/02699052.2019.1667537. Epub 2019 Sep 15.	Martens G	Brain Inj	2019	2019/09/17			10.1080/02699052.2019.1667537	Wrong population
31494070	Dopamine depletion effects on cognitive flexibility as modulated by tDCS of the dlPFC	Borwick C, Lal R, Lim LW, Stagg CJ, Aquili L.	Brain Stimul. 2020 Jan-Feb;13(1):105-108. doi: 10.1016/j.brs.2019.08.016. Epub 2019 Aug 31.	Borwick C	Brain Stimul	2020	2019/09/09	PMC7116421	EMS104579	10.1016/j.brs.2019.08.016	Wrong population
31439873	Daily high-frequency transcranial random noise stimulation of bilateral temporal cortex in chronic tinnitus - a pilot study	Kreuzer PM, Poeppl TB, Rupprecht R, Vielsmeier V, Lehner A, Langguth B, Schecklmann M.	Sci Rep. 2019 Aug 22;9(1):12274. doi: 10.1038/s41598-019-48686-0.	Kreuzer PM	Sci Rep	2019	2019/08/24	PMC6706578		10.1038/s41598-019-48686-0	Wrong study design
31424182	Effect of single-session transcranial direct current stimulation on cognition in Parkinson's disease	Lau CI, Liu MN, Chang KC, Chang A, Bai CH, Tseng CS, Walsh V, Wang HC.	CNS Neurosci Ther. 2019 Nov;25(11):1237-1243. doi: 10.1111/cns.13210. Epub 2019 Aug 19.	Lau CI	CNS Neurosci Ther	2019	2019/08/20	PMC6834682		10.1111/cns.13210	Wrong study design
31369607	Transcranial direct current stimulation to enhance athletic performance outcome in experienced bodybuilders	Kamali AM, Saadi ZK, Yahyavi SS, Zarifkar A, Aligholi H, Nami M.	PLoS One. 2019 Aug 1;14(8):e0220363. doi: 10.1371/journal.pone.0220363. eCollection 2019.	Kamali AM	PLoS One	2019	2019/08/02	PMC6675286		10.1371/journal.pone.0220363	Wrong study design
31360162	Modulation of Conflict Processing by Theta-Range tACS over the Dorsolateral Prefrontal Cortex	Lehr A, Henneberg N, Nigam T, Paulus W, Antal A.	Neural Plast. 2019 Jul 8;2019:6747049. doi: 10.1155/2019/6747049. eCollection 2019.	Lehr A	Neural Plast	2019	2019/07/31	PMC6644240		10.1155/2019/6747049	Wrong outcome
31356985	Large Treatment Effect With Extended Home-Based Transcranial Direct Current Stimulation Over Dorsolateral Prefrontal Cortex in Fibromyalgia: A Proof of Concept Sham-Randomized Clinical Study	Brietzke AP, Zortea M, Carvalho F, Sanches PRS, Silva DPJ, Torres ILDS, Fregni F, Caumo W.	J Pain. 2020 Jan-Feb;21(1-2):212-224. doi: 10.1016/j.jpain.2019.06.013. Epub 2019 Jul 26.	Brietzke AP	J Pain	2020	2019/07/30			10.1016/j.jpain.2019.06.013	Wrong outcome
31308848	Efficiency of Repetitive Transcranial Direct Current Stimulation of the Dorsolateral Prefrontal Cortex in Disorders of Consciousness: A Randomized Sham-Controlled Study	Wu M, Yu Y, Luo L, Wu Y, Gao J, Ye X, Luo B.	Neural Plast. 2019 Jun 11;2019:7089543. doi: 10.1155/2019/7089543. eCollection 2019.	Wu M	Neural Plast	2019	2019/07/17	PMC6594311		10.1155/2019/7089543	Wrong study design
31283989	Effect of multichannel transcranial direct current stimulation to reduce hypertonia in individuals with prolonged disorders of consciousness: A randomized controlled pilot study	Thibaut A, Piarulli A, Martens G, Chatelle C, Laureys S.	Ann Phys Rehabil Med. 2019 Nov;62(6):418-425. doi: 10.1016/j.rehab.2019.05.009. Epub 2019 Jul 5.	Thibaut A	Ann Phys Rehabil Med	2019	2019/07/09			10.1016/j.rehab.2019.05.009	Wrong study design
31270217	Language boosting by transcranial stimulation in progressive supranuclear palsy	Valero-Cabré A, Sanches C, Godard J, Fracchia O, Dubois B, Levy R, Truong DQ, Bikson M, Teichmann M.	Neurology. 2019 Aug 6;93(6):e537-e547. doi: 10.1212/WNL.0000000000007893. Epub 2019 Jul 3.	Valero-Cabré A	Neurology	2019	2019/07/05	PMC6709997		10.1212/WNL.0000000000007893	Wrong study design
31221553	tDCS to the left DLPFC modulates cognitive and physiological correlates of executive function in a state-dependent manner	Dubreuil-Vall L, Chau P, Ruffini G, Widge AS, Camprodon JA.	Brain Stimul. 2019 Nov-Dec;12(6):1456-1463. doi: 10.1016/j.brs.2019.06.006. Epub 2019 Jun 6.	Dubreuil-Vall L	Brain Stimul	2019	2019/06/22	PMC6851462	NIHMS1531443	10.1016/j.brs.2019.06.006	Wrong study design
31196835	Effects of 6-month at-home transcranial direct current stimulation on cognition and cerebral glucose metabolism in Alzheimer's disease	Im JJ, Jeong H, Bikson M, Woods AJ, Unal G, Oh JK, Na S, Park JS, Knotkova H, Song IU, Chung YA.	Brain Stimul. 2019 Sep-Oct;12(5):1222-1228. doi: 10.1016/j.brs.2019.06.003. Epub 2019 Jun 4.	Im JJ	Brain Stimul	2019	2019/06/15	PMC6703942	NIHMS1530979	10.1016/j.brs.2019.06.003	Wrong outcome
31189985	Theta band high definition transcranial alternating current stimulation, but not transcranial direct current stimulation, improves associative memory performance	Lang S, Gan LS, Alrazi T, Monchi O.	Sci Rep. 2019 Jun 12;9(1):8562. doi: 10.1038/s41598-019-44680-8.	Lang S	Sci Rep	2019	2019/06/14	PMC6561937		10.1038/s41598-019-44680-8	Wrong outcome
31185966	Delayed effect of bifrontal transcranial direct current stimulation in patients with treatment-resistant depression: a pilot study	Li MS, Du XD, Chu HC, Liao YY, Pan W, Li Z, Hung GC.	BMC Psychiatry. 2019 Jun 11;19(1):180. doi: 10.1186/s12888-019-2119-2.	Li MS	BMC Psychiatry	2019	2019/06/13	PMC6560811		10.1186/s12888-019-2119-2	Wrong population
31177388	Cerebellar Transcranial Direct Current Stimulation Improves Reactive Response Inhibition in Healthy Volunteers	Wynn SC, Driessen JMA, Glennon JC, Brazil IA, Schutter DJLG.	Cerebellum. 2019 Dec;18(6):983-988. doi: 10.1007/s12311-019-01047-z.	Wynn SC	Cerebellum	2019	2019/06/10	PMC6867976		10.1007/s12311-019-01047-z	Wrong population
31158553	Bi-cephalic transcranial direct current stimulation combined with functional electrical stimulation for upper-limb stroke rehabilitation: A double-blind randomized controlled trial	Salazar AP, Cimolin V, Schifino GP, Rech KD, Marchese RR, Pagnussat AS.	Ann Phys Rehabil Med. 2020 Jan;63(1):4-11. doi: 10.1016/j.rehab.2019.05.004. Epub 2019 May 31.	Salazar AP	Ann Phys Rehabil Med	2020	2019/06/04			10.1016/j.rehab.2019.05.004	Wrong outcome
31133558	Boosting Learning Efficacy with Noninvasive Brain Stimulation in Intact and Brain-Damaged Humans	Herpich F, Melnick MD, Agosta S, Huxlin KR, Tadin D, Battelli L.	J Neurosci. 2019 Jul 10;39(28):5551-5561. doi: 10.1523/JNEUROSCI.3248-18.2019. Epub 2019 May 27.	Herpich F	J Neurosci	2019	2019/05/29	PMC6616291		10.1523/JNEUROSCI.3248-18.2019	Wrong outcome
31081924	A Randomized Trial of Combined tDCS Over Right Inferior Frontal Cortex and Cognitive Bias Modification: Null Effects on Drinking and Alcohol Approach Bias	Claus ED, Klimaj SD, Chavez R, Martinez AD, Clark VP.	Alcohol Clin Exp Res. 2019 Jul;43(7):1591-1599. doi: 10.1111/acer.14111. Epub 2019 May 31.	Claus ED	Alcohol Clin Exp Res	2019	2019/05/14	PMC6602850	NIHMS1029133	10.1111/acer.14111	Wrong outcome
31068654	Improvement in creativity after transcranial random noise stimulation (tRNS) over the left dorsolateral prefrontal cortex	Peña J, Sampedro A, Ibarretxe-Bilbao N, Zubiaurre-Elorza L, Ojeda N.	Sci Rep. 2019 May 8;9(1):7116. doi: 10.1038/s41598-019-43626-4.	Peña J	Sci Rep	2019	2019/05/10	PMC6506544		10.1038/s41598-019-43626-4	Wrong outcome
31062295	At-Home Cortical Stimulation for Neuropathic Pain: a Feasibility Study with Initial Clinical Results	Garcia-Larrea L, Perchet C, Hagiwara K, André-Obadia N.	Neurotherapeutics. 2019 Oct;16(4):1198-1209. doi: 10.1007/s13311-019-00734-3.	Garcia-Larrea L	Neurotherapeutics	2019	2019/05/08	PMC6985395		10.1007/s13311-019-00734-3	Wrong outcome
31039579	Neural predictors of treatment response to brain stimulation and psychological therapy in depression: a double-blind randomized controlled trial	Nord CL, Halahakoon DC, Limbachya T, Charpentier C, Lally N, Walsh V, Leibowitz J, Pilling S, Roiser JP.	Neuropsychopharmacology. 2019 Aug;44(9):1613-1622. doi: 10.1038/s41386-019-0401-0. Epub 2019 Apr 30.	Nord CL	Neuropsychopharmacology	2019	2019/05/01	PMC6784995		10.1038/s41386-019-0401-0	Wrong outcome
30977904	Mindfulness-Based Relapse Prevention and Transcranial Direct Current Stimulation to Reduce Heavy Drinking: A Double-Blind Sham-Controlled Randomized Trial	Witkiewitz K, Stein ER, Votaw VR, Wilson AD, Roos CR, Gallegos SJ, Clark VP, Claus ED.	Alcohol Clin Exp Res. 2019 Jun;43(6):1296-1307. doi: 10.1111/acer.14053. Epub 2019 May 9.	Witkiewitz K	Alcohol Clin Exp Res	2019	2019/04/13	PMC6551269	NIHMS1023409	10.1111/acer.14053	Wrong outcome
30922713	Significant improvement in treatment resistant auditory verbal hallucinations after 5 days of double-blind, randomized, sham controlled, fronto-temporal, transcranial direct current stimulation (tDCS): A replication/extension study	Kantrowitz JT, Sehatpour P, Avissar M, Horga G, Gwak A, Hoptman MJ, Beggel O, Girgis RR, Vail B, Silipo G, Carlson M, Javitt DC.	Brain Stimul. 2019 Jul-Aug;12(4):981-991. doi: 10.1016/j.brs.2019.03.003. Epub 2019 Mar 5.	Kantrowitz JT	Brain Stimul	2019	2019/03/30	PMC9896410	NIHMS1862389	10.1016/j.brs.2019.03.003	Wrong outcome
30921609	Personalized transcranial alternating current stimulation (tACS) and physical therapy to treat motor and cognitive symptoms in Parkinson's disease: A randomized cross-over trial	Del Felice A, Castiglia L, Formaggio E, Cattelan M, Scarpa B, Manganotti P, Tenconi E, Masiero S.	Neuroimage Clin. 2019;22:101768. doi: 10.1016/j.nicl.2019.101768. Epub 2019 Mar 18.	Del Felice A	Neuroimage Clin	2019	2019/03/29	PMC6439208		10.1016/j.nicl.2019.101768	Wrong outcome
30917064	Differential effects of left and right prefrontal cortex anodal transcranial direct current stimulation during probabilistic sequence learning	Greeley B, Seidler RD.	J Neurophysiol. 2019 May 1;121(5):1906-1916. doi: 10.1152/jn.00795.2018. Epub 2019 Mar 27.	Greeley B	J Neurophysiol	2019	2019/03/28			10.1152/jn.00795.2018	Wrong outcome
30905546	Transcranial direct current stimulation in inflammatory bowel disease patients modifies resting-state functional connectivity: A RCT	Neeb L, Bayer A, Bayer KE, Farmer A, Fiebach JB, Siegmund B, Volz MS.	Brain Stimul. 2019 Jul-Aug;12(4):978-980. doi: 10.1016/j.brs.2019.03.001. Epub 2019 Mar 5.	Neeb L	Brain Stimul	2019	2019/03/26			10.1016/j.brs.2019.03.001	Wrong population
30877269	Endogenous dopamine release under transcranial direct-current stimulation governs enhanced attention: a study with positron emission tomography	Fukai M, Bunai T, Hirosawa T, Kikuchi M, Ito S, Minabe Y, Ouchi Y.	Transl Psychiatry. 2019 Mar 15;9(1):115. doi: 10.1038/s41398-019-0443-4.	Fukai M	Transl Psychiatry	2019	2019/03/17	PMC6420561		10.1038/s41398-019-0443-4	Wrong population
30854728	Transcranial direct current stimulation over the sensory-motor regions inhibits gamma synchrony	Pellegrino G, Arcara G, Di Pino G, Turco C, Maran M, Weis L, Piccione F, Siebner HR.	Hum Brain Mapp. 2019 Jun 15;40(9):2736-2746. doi: 10.1002/hbm.24556. Epub 2019 Mar 10.	Pellegrino G	Hum Brain Mapp	2019	2019/03/12	PMC6865460	EMS82222	10.1002/hbm.24556	Wrong population
30837453	Double-blind, randomized pilot clinical trial targeting alpha oscillations with transcranial alternating current stimulation (tACS) for the treatment of major depressive disorder (MDD)	Alexander ML, Alagapan S, Lugo CE, Mellin JM, Lustenberger C, Rubinow DR, Fröhlich F.	Transl Psychiatry. 2019 Mar 5;9(1):106. doi: 10.1038/s41398-019-0439-0.	Alexander ML	Transl Psychiatry	2019	2019/03/07	PMC6401041		10.1038/s41398-019-0439-0	Wrong population
30825131	Cerebellar Theta Frequency Transcranial Pulsed Stimulation Increases Frontal Theta Oscillations in Patients with Schizophrenia	Singh A, Trapp NT, De Corte B, Cao S, Kingyon J, Boes AD, Parker KL.	Cerebellum. 2019 Jun;18(3):489-499. doi: 10.1007/s12311-019-01013-9.	Singh A	Cerebellum	2019	2019/03/03	PMC6818969	NIHMS1522836	10.1007/s12311-019-01013-9	Wrong population
30794568	Transcranial Direct Current Stimulation of motor cortex enhances running performance	Park SB, Sung DJ, Kim B, Kim S, Han JK.	PLoS One. 2019 Feb 22;14(2):e0211902. doi: 10.1371/journal.pone.0211902. eCollection 2019.	Park SB	PLoS One	2019	2019/02/23	PMC6386265		10.1371/journal.pone.0211902	Wrong population
30783198	tDCS-induced episodic memory enhancement and its association with functional network coupling in older adults	Antonenko D, Hayek D, Netzband J, Grittner U, Flöel A.	Sci Rep. 2019 Feb 19;9(1):2273. doi: 10.1038/s41598-019-38630-7.	Antonenko D	Sci Rep	2019	2019/02/21	PMC6381175		10.1038/s41598-019-38630-7	Wrong population
30763404	Effect of transcranial direct current stimulation on the number of smoked cigarettes in tobacco smokers	Alghamdi F, Alhussien A, Alohali M, Alatawi A, Almusned T, Fecteau S, Habib SS, Bashir S.	PLoS One. 2019 Feb 14;14(2):e0212312. doi: 10.1371/journal.pone.0212312. eCollection 2019.	Alghamdi F	PLoS One	2019	2019/02/15	PMC6375608		10.1371/journal.pone.0212312	Wrong population
30762663	Exploratory Investigation of a Brief Cognitive Behavioral Intervention and Transcranial Direct Current Stimulation on Odor Sensitivity	Houghton DC, Uhde TW, Borckardt JJ, Cortese BM.	Psychosom Med. 2019 May;81(4):389-395. doi: 10.1097/PSY.0000000000000679.	Houghton DC	Psychosom Med	2019	2019/02/15	PMC6961818	NIHMS1520050	10.1097/PSY.0000000000000679	Wrong population
30733800	Transcranial Direct Current Stimulation (tDCS) in Unilateral Cerebral Palsy: A Pilot Study of Motor Effect	Inguaggiato E, Bolognini N, Fiori S, Cioni G.	Neural Plast. 2019 Jan 15;2019:2184398. doi: 10.1155/2019/2184398.	Inguaggiato E	Neural Plast	2019	2019/02/09	PMC6348802		10.1155/2019/2184398	Wrong population
30726234	Transcranial direct current stimulation (tDCS) over the left prefrontal cortex does not affect time-trial self-paced cycling performance: Evidence from oscillatory brain activity and power output	Holgado D, Zandonai T, Ciria LF, Zabala M, Hopker J, Sanabria D.	PLoS One. 2019 Feb 6;14(2):e0210873. doi: 10.1371/journal.pone.0210873. eCollection 2019.	Holgado D	PLoS One	2019	2019/02/07	PMC6364890		10.1371/journal.pone.0210873	Wrong population
30708350	Anodal tDCS modulates cortical activity and synchronization in Parkinson's disease depending on motor processing	Schoellmann A, Scholten M, Wasserka B, Govindan RB, Krüger R, Gharabaghi A, Plewnia C, Weiss D.	Neuroimage Clin. 2019;22:101689. doi: 10.1016/j.nicl.2019.101689. Epub 2019 Jan 23.	Schoellmann A	Neuroimage Clin	2019	2019/02/02	PMC6354441		10.1016/j.nicl.2019.101689	Wrong population
30674987	Effects of transcranial direct current stimulation on the cognitive control of negative stimuli in borderline personality disorder	Schulze L, Grove M, Tamm S, Renneberg B, Roepke S.	Sci Rep. 2019 Jan 23;9(1):332. doi: 10.1038/s41598-018-37315-x.	Schulze L	Sci Rep	2019	2019/01/25	PMC6344572		10.1038/s41598-018-37315-x	Wrong population
30658705	Consecutive sessions of transcranial direct current stimulation do not remediate visual hallucinations in Lewy body dementia: a randomised controlled trial	Elder GJ, Colloby SJ, Firbank MJ, McKeith IG, Taylor JP.	Alzheimers Res Ther. 2019 Jan 18;11(1):9. doi: 10.1186/s13195-018-0465-9.	Elder GJ	Alzheimers Res Ther	2019	2019/01/20	PMC6339360		10.1186/s13195-018-0465-9	Wrong population
30652949	Effects of speed of processing training and transcranial direct current stimulation on global sleep quality and speed of processing in older adults with and without HIV: A pilot study	Cody SL, Fazeli PL, Crowe M, Kempf MC, Moneyham L, Stavrinos D, Vance DE, Heaton K.	Appl Neuropsychol Adult. 2020 May-Jun;27(3):267-278. doi: 10.1080/23279095.2018.1534736. Epub 2019 Jan 17.	Cody SL	Appl Neuropsychol Adult	2020	2019/01/18	PMC6640080	NIHMS1010444	10.1080/23279095.2018.1534736	Wrong population
30611756	The effect of expectation on transcranial direct current stimulation (tDCS) to suppress food craving and eating in individuals with overweight and obesity	Ray MK, Sylvester MD, Helton A, Pittman BR, Wagstaff LE, McRae TR 3rd, Turan B, Fontaine KR, Amthor FR, Boggiano MM.	Appetite. 2019 May 1;136:1-7. doi: 10.1016/j.appet.2018.12.044. Epub 2019 Jan 3.	Ray MK	Appetite	2019	2019/01/07	PMC6430671	NIHMS1519023	10.1016/j.appet.2018.12.044	Wrong population
30552060	Catecholaminergic modulation of indices of cognitive flexibility: A pharmaco-tDCS study	Dennison O, Gao J, Lim LW, Stagg CJ, Aquili L.	Brain Stimul. 2019 Mar-Apr;12(2):290-295. doi: 10.1016/j.brs.2018.12.001. Epub 2018 Dec 7.	Dennison O	Brain Stimul	2019	2018/12/16	PMC7116420	EMS104580	10.1016/j.brs.2018.12.001	Wrong population
30551048	Using tDCS to facilitate motor learning in speech production: The role of timing	Buchwald A, Calhoun H, Rimikis S, Lowe MS, Wellner R, Edwards DJ.	Cortex. 2019 Feb;111:274-285. doi: 10.1016/j.cortex.2018.11.014. Epub 2018 Nov 19.	Buchwald A	Cortex	2019	2018/12/15	PMC6358507	NIHMS1516487	10.1016/j.cortex.2018.11.014	Wrong population
30522497	Generalizing remotely supervised transcranial direct current stimulation (tDCS): feasibility and benefit in Parkinson's disease	Dobbs B, Pawlak N, Biagioni M, Agarwal S, Shaw M, Pilloni G, Bikson M, Datta A, Charvet L.	J Neuroeng Rehabil. 2018 Dec 7;15(1):114. doi: 10.1186/s12984-018-0457-9.	Dobbs B	J Neuroeng Rehabil	2018	2018/12/08	PMC6284269		10.1186/s12984-018-0457-9	Wrong population
30538282	Prefronto-cerebellar neuromodulation affects appetite in obesity	Marron EM, Viejo-Sobera R, Cuatrecasas G, Redolar-Ripoll D, Lorda PG, Datta A, Bikson M, Magerowski G, Alonso-Alonso M.	Int J Obes (Lond). 2019 Oct;43(10):2119-2124. doi: 10.1038/s41366-018-0278-8. Epub 2018 Dec 11.	Marron EM	Int J Obes (Lond)	2019	2018/12/13	PMC6559868	NIHMS1512777	10.1038/s41366-018-0278-8	Wrong population
30497056	Lack of effect of transcranial direct current stimulation (tDCS) on short-term smoking cessation: Results of a randomized, sham-controlled clinical trial	Falcone M, Bernardo L, Wileyto EP, Allenby C, Burke AM, Hamilton R, Cristancho M, Ashare RL, Loughead J, Lerman C.	Drug Alcohol Depend. 2019 Jan 1;194:244-251. doi: 10.1016/j.drugalcdep.2018.10.016. Epub 2018 Nov 13.	Falcone M	Drug Alcohol Depend	2019	2018/11/30	PMC6312458	NIHMS1514465	10.1016/j.drugalcdep.2018.10.016	Wrong population
30383312	Neural basis of induced phantom limb pain relief	Kikkert S, Mezue M, O'Shea J, Henderson Slater D, Johansen-Berg H, Tracey I, Makin TR.	Ann Neurol. 2019 Jan;85(1):59-73. doi: 10.1002/ana.25371. Epub 2019 Jan 7.	Kikkert S	Ann Neurol	2019	2018/11/02	PMC6492189		10.1002/ana.25371	Wrong population
30375485	Neuromodulation treats Chikungunya arthralgia: a randomized controlled trial	Silva-Filho E, Okano AH, Morya E, Albuquerque J, Cacho E, Unal G, Bikson M, Pegado R.	Sci Rep. 2018 Oct 30;8(1):16010. doi: 10.1038/s41598-018-34514-4.	Silva-Filho E	Sci Rep	2018	2018/10/31	PMC6207669		10.1038/s41598-018-34514-4	Wrong population
30367952	Targeting reduced neural oscillations in patients with schizophrenia by transcranial alternating current stimulation	Ahn S, Mellin JM, Alagapan S, Alexander ML, Gilmore JH, Jarskog LF, Fröhlich F.	Neuroimage. 2019 Feb 1;186:126-136. doi: 10.1016/j.neuroimage.2018.10.056. Epub 2018 Oct 24.	Ahn S	Neuroimage	2019	2018/10/28	PMC6338501	NIHMS1512241	10.1016/j.neuroimage.2018.10.056	Wrong population
30358864	Transcranial Direct Current Stimulation for Affective Symptoms and Functioning in Chronic Low Back Pain: A Pilot Double-Blinded, Randomized, Placebo-Controlled Trial	Mariano TY, Burgess FW, Bowker M, Kirschner J, Van't Wout-Frank M, Jones RN, Halladay CW, Stein M, Greenberg BD.	Pain Med. 2019 Jun 1;20(6):1166-1177. doi: 10.1093/pm/pny188.	Mariano TY	Pain Med	2019	2018/10/26	PMC6544554		10.1093/pm/pny188	Wrong outcome
30356442	A chronic protocol of bilateral transcranial direct current stimulation over auditory cortex for tinnitus treatment: Dataset from a double-blinded randomized controlled trial	Yadollahpour A, Mayo M, Saki N, Rashidi S, Bayat A.	F1000Res. 2018 Jun 12;7:733. doi: 10.12688/f1000research.14971.1. eCollection 2018.	Yadollahpour A	F1000Res	2018	2018/10/26	PMC6178906		10.12688/f1000research.14971.1	Wrong outcome
30347011	Effect of Prefrontal Cortex Stimulation on Regulation of Amygdala Response to Threat in Individuals With Trait Anxiety: A Randomized Clinical Trial	Ironside M, Browning M, Ansari TL, Harvey CJ, Sekyi-Djan MN, Bishop SJ, Harmer CJ, O'Shea J.	JAMA Psychiatry. 2019 Jan 1;76(1):71-78. doi: 10.1001/jamapsychiatry.2018.2172.	Ironside M	JAMA Psychiatry	2019	2018/10/23	PMC6583758		10.1001/jamapsychiatry.2018.2172	Wrong outcome
30312754	Distinct behavioral response of primary motor cortex stimulation in itch and pain after burn injury	Thibaut A, Ohrtman EA, Morales-Quezada L, Simko LC, Ryan CM, Zafonte R, Schneider JC, Fregni F.	Neurosci Lett. 2019 Jan 18;690:89-94. doi: 10.1016/j.neulet.2018.10.013. Epub 2018 Oct 10.	Thibaut A	Neurosci Lett	2019	2018/10/13	PMC8279808	NIHMS1718568	10.1016/j.neulet.2018.10.013	Wrong outcome
30268803	Identifying and Engaging Neuronal Oscillations by Transcranial Alternating Current Stimulation in Patients With Chronic Low Back Pain: A Randomized, Crossover, Double-Blind, Sham-Controlled Pilot Study	Ahn S, Prim JH, Alexander ML, McCulloch KL, Fröhlich F.	J Pain. 2019 Mar;20(3):277.e1-277.e11. doi: 10.1016/j.jpain.2018.09.004. Epub 2018 Sep 27.	Ahn S	J Pain	2019	2018/10/01	PMC6382517	NIHMS1512231	10.1016/j.jpain.2018.09.004	Wrong outcome
30252895	Effect of transcranial pulsed electromagnetic fields (T-PEMF) on functional rate of force development and movement speed in persons with Parkinson's disease: A randomized clinical trial	Malling ASB, Morberg BM, Wermuth L, Gredal O, Bech P, Jensen BR.	PLoS One. 2018 Sep 25;13(9):e0204478. doi: 10.1371/journal.pone.0204478. eCollection 2018.	Malling ASB	PLoS One	2018	2018/09/26	PMC6155540		10.1371/journal.pone.0204478	Wrong outcome
30227864	Home-based transcranial direct current stimulation plus tracking training therapy in people with stroke: an open-label feasibility study	Van de Winckel A, Carey JR, Bisson TA, Hauschildt EC, Streib CD, Durfee WK.	J Neuroeng Rehabil. 2018 Sep 18;15(1):83. doi: 10.1186/s12984-018-0427-2.	Van de Winckel A	J Neuroeng Rehabil	2018	2018/09/20	PMC6145321		10.1186/s12984-018-0427-2	Wrong outcome
30184007	Transcranial direct current stimulation: a study on naming performance in aphasic individuals	Silva FRD, Mac-Kay APMG, Chao JC, Santos MDD, Gagliadi RJ.	Codas. 2018 Aug 30;30(5):e20170242. doi: 10.1590/2317-1782/20182017242.	Silva FRD	Codas	2018	2018/09/06			10.1590/2317-1782/20182017242	Wrong outcome
30178324	Cerebral Hemodynamics After Transcranial Direct Current Stimulation (tDCS) in Patients with Consequences of Traumatic Brain Injury	Trofimov AO, Kalentiev G, Karelsky M, Ksenofontova C, Ruzavina A, Yuriev M, Bragin DE.	Adv Exp Med Biol. 2018;1072:59-62. doi: 10.1007/978-3-319-91287-5_10.	Trofimov AO	Adv Exp Med Biol	2018	2018/09/05	PMC6312702	NIHMS1002379	10.1007/978-3-319-91287-5_10	Wrong outcome
30171915	Got chocolate? Bilateral prefrontal cortex stimulation augments chocolate consumption	To C, Falcone M, Loughead J, Logue-Chamberlain E, Hamilton R, Kable J, Lerman C, Ashare RL.	Appetite. 2018 Dec 1;131:28-35. doi: 10.1016/j.appet.2018.08.032. Epub 2018 Aug 29.	To C	Appetite	2018	2018/09/02	PMC6197906	NIHMS1506291	10.1016/j.appet.2018.08.032	Wrong study design
30157179	1H MR spectroscopy of the motor cortex immediately following transcranial direct current stimulation at 7 Tesla	Ryan K, Wawrzyn K, Gati JS, Chronik BA, Wong D, Duggal N, Bartha R.	PLoS One. 2018 Aug 29;13(8):e0198053. doi: 10.1371/journal.pone.0198053. eCollection 2018.	Ryan K	PLoS One	2018	2018/08/30	PMC6114283		10.1371/journal.pone.0198053	Wrong study design
30150003	BDNF genotype and tDCS interaction in aphasia treatment	Fridriksson J, Elm J, Stark BC, Basilakos A, Rorden C, Sen S, George MS, Gottfried M, Bonilha L.	Brain Stimul. 2018 Nov-Dec;11(6):1276-1281. doi: 10.1016/j.brs.2018.08.009. Epub 2018 Aug 18.	Fridriksson J	Brain Stimul	2018	2018/08/29	PMC6293970	NIHMS1504951	10.1016/j.brs.2018.08.009	Wrong study design
30132389	Transcranial Direct Current Stimulation May Improve Cognitive-Motor Function in Functionally Limited Older Adults	Manor B, Zhou J, Harrison R, Lo OY, Travison TG, Hausdorff JM, Pascual-Leone A, Lipsitz L.	Neurorehabil Neural Repair. 2018 Sep;32(9):788-798. doi: 10.1177/1545968318792616. Epub 2018 Aug 22.	Manor B	Neurorehabil Neural Repair	2018	2018/08/23	PMC6143414	NIHMS981606	10.1177/1545968318792616	Wrong study design
30128538	Transcranial Direct Current Stimulation vs Sham Stimulation to Treat Aphasia After Stroke: A Randomized Clinical Trial	Fridriksson J, Rorden C, Elm J, Sen S, George MS, Bonilha L.	JAMA Neurol. 2018 Dec 1;75(12):1470-1476. doi: 10.1001/jamaneurol.2018.2287.	Fridriksson J	JAMA Neurol	2018	2018/08/22	PMC6583191		10.1001/jamaneurol.2018.2287	Wrong study design
30127510	Cognitive effects of transcranial direct current stimulation combined with working memory training in fibromyalgia: a randomized clinical trial	Santos VSDSD, Zortea M, Alves RL, Naziazeno CCDS, Saldanha JS, Carvalho SDCR, Leite AJDC, Torres ILDS, Souza A, Calvetti PÜ, Fregni F, Caumo W.	Sci Rep. 2018 Aug 20;8(1):12477. doi: 10.1038/s41598-018-30127-z.	Santos VSDSD	Sci Rep	2018	2018/08/22	PMC6102237		10.1038/s41598-018-30127-z	Wrong study design
30107404	The Effects of Add-on Fronto-Temporal Transcranial Direct Current Stimulation (tDCS) on Auditory Verbal Hallucinations, Other Psychopathological Symptoms, and Insight in Schizophrenia: A Randomized, Double-Blind, Sham-Controlled Trial	Chang CC, Tzeng NS, Chao CY, Yeh CB, Chang HA.	Int J Neuropsychopharmacol. 2018 Nov 1;21(11):979-987. doi: 10.1093/ijnp/pyy074.	Chang CC	Int J Neuropsychopharmacol	2018	2018/08/15	PMC6209860		10.1093/ijnp/pyy074	Wrong population
30025152	A Clinical Trial with Combined Transcranial Direct Current Stimulation and Attentional Bias Modification in Alcohol-Dependent Patients	den Uyl TE, Gladwin TE, Lindenmeyer J, Wiers RW.	Alcohol Clin Exp Res. 2018 Oct;42(10):1961-1969. doi: 10.1111/acer.13841. Epub 2018 Aug 3.	den Uyl TE	Alcohol Clin Exp Res	2018	2018/07/20	PMC6175348		10.1111/acer.13841	Wrong population
29995274	Enhancing theory of mind in behavioural variant frontotemporal dementia with transcranial direct current stimulation	Cotelli M, Adenzato M, Cantoni V, Manenti R, Alberici A, Enrici I, Benussi A, Dell'Era V, Bonetta E, Padovani A, Borroni B.	Cogn Affect Behav Neurosci. 2018 Dec;18(6):1065-1075. doi: 10.3758/s13415-018-0622-4.	Cotelli M	Cogn Affect Behav Neurosci	2018	2018/07/12			10.3758/s13415-018-0622-4	Wrong population
29956424	One MRI-compatible tDCS session attenuates ventromedial cortical perfusion when exposed to verbal criticism: The role of perceived criticism	Baeken C, Dedoncker J, Remue J, Wu GR, Vanderhasselt MA, De Witte S, Poppa T, Hooley JM, De Raedt R.	Hum Brain Mapp. 2018 Nov;39(11):4462-4470. doi: 10.1002/hbm.24285. Epub 2018 Jun 28.	Baeken C	Hum Brain Mapp	2018	2018/06/30	PMC7133094		10.1002/hbm.24285	Wrong outcome
29946106	Efficacy, tolerability, and cognitive effects of deep transcranial magnetic stimulation for late-life depression: a prospective randomized controlled trial	Kaster TS, Daskalakis ZJ, Noda Y, Knyahnytska Y, Downar J, Rajji TK, Levkovitz Y, Zangen A, Butters MA, Mulsant BH, Blumberger DM.	Neuropsychopharmacology. 2018 Oct;43(11):2231-2238. doi: 10.1038/s41386-018-0121-x. Epub 2018 Jun 18.	Kaster TS	Neuropsychopharmacology	2018	2018/06/28	PMC6135812		10.1038/s41386-018-0121-x	Wrong outcome
29943239	The effects of transcranial alternating current stimulation (tACS) at individual alpha peak frequency (iAPF) on motor cortex excitability in young and elderly adults	Fresnoza S, Christova M, Feil T, Gallasch E, Körner C, Zimmer U, Ischebeck A.	Exp Brain Res. 2018 Oct;236(10):2573-2588. doi: 10.1007/s00221-018-5314-3. Epub 2018 Jun 26.	Fresnoza S	Exp Brain Res	2018	2018/06/27	PMC6153871		10.1007/s00221-018-5314-3	Wrong outcome
29912350	Randomized trial of iReadMore word reading training and brain stimulation in central alexia	Woodhead ZVJ, Kerry SJ, Aguilar OM, Ong YH, Hogan JS, Pappa K, Leff AP, Crinion JT.	Brain. 2018 Jul 1;141(7):2127-2141. doi: 10.1093/brain/awy138.	Woodhead ZVJ	Brain	2018	2018/06/19	PMC6118228		10.1093/brain/awy138	Wrong outcome
29894705	Plasma biomarkers in a placebo-controlled trial comparing tDCS and escitalopram efficacy in major depression	Brunoni AR, Padberg F, Vieira ELM, Teixeira AL, Carvalho AF, Lotufo PA, Gattaz WF, Benseñor IM.	Prog Neuropsychopharmacol Biol Psychiatry. 2018 Aug 30;86:211-217. doi: 10.1016/j.pnpbp.2018.06.003. Epub 2018 Jun 9.	Brunoni AR	Prog Neuropsychopharmacol Biol Psychiatry	2018	2018/06/13			10.1016/j.pnpbp.2018.06.003	Wrong outcome
29885858	Transcranial direct current brain stimulation decreases impulsivity in ADHD	Allenby C, Falcone M, Bernardo L, Wileyto EP, Rostain A, Ramsay JR, Lerman C, Loughead J.	Brain Stimul. 2018 Sep-Oct;11(5):974-981. doi: 10.1016/j.brs.2018.04.016. Epub 2018 Apr 23.	Allenby C	Brain Stimul	2018	2018/06/11	PMC6109423	NIHMS980380	10.1016/j.brs.2018.04.016	Wrong outcome
29880873	Effects of repeated transcranial direct current stimulation on smoking, craving and brain reactivity to smoking cues	Mondino M, Luck D, Grot S, Januel D, Suaud-Chagny MF, Poulet E, Brunelin J.	Sci Rep. 2018 Jun 7;8(1):8724. doi: 10.1038/s41598-018-27057-1.	Mondino M	Sci Rep	2018	2018/06/09	PMC5992174		10.1038/s41598-018-27057-1	Wrong study design
29867191	The effect of stimulation interval on plasticity following repeated blocks of intermittent theta burst stimulation	Tse NY, Goldsworthy MR, Ridding MC, Coxon JP, Fitzgerald PB, Fornito A, Rogasch NC.	Sci Rep. 2018 Jun 4;8(1):8526. doi: 10.1038/s41598-018-26791-w.	Tse NY	Sci Rep	2018	2018/06/06	PMC5986739		10.1038/s41598-018-26791-w	Wrong study design
29797226	Short-Term Effects of Cerebellar tDCS on Standing Balance Performance in Patients with Chronic Stroke and Healthy Age-Matched Elderly	Zandvliet SB, Meskers CGM, Kwakkel G, van Wegen EEH.	Cerebellum. 2018 Oct;17(5):575-589. doi: 10.1007/s12311-018-0939-0.	Zandvliet SB	Cerebellum	2018	2018/05/26	PMC6132826		10.1007/s12311-018-0939-0	Wrong study design
29789611	An Intrinsic Role of Beta Oscillations in Memory for Time Estimation	Wiener M, Parikh A, Krakow A, Coslett HB.	Sci Rep. 2018 May 22;8(1):7992. doi: 10.1038/s41598-018-26385-6.	Wiener M	Sci Rep	2018	2018/05/24	PMC5964239		10.1038/s41598-018-26385-6	Wrong outcome
29784589	Tolerability and blinding of 4x1 high-definition transcranial direct current stimulation (HD-tDCS) at two and three milliamps	Reckow J, Rahman-Filipiak A, Garcia S, Schlaefflin S, Calhoun O, DaSilva AF, Bikson M, Hampstead BM.	Brain Stimul. 2018 Sep-Oct;11(5):991-997. doi: 10.1016/j.brs.2018.04.022. Epub 2018 May 4.	Reckow J	Brain Stimul	2018	2018/05/23	PMC6512313	NIHMS1016810	10.1016/j.brs.2018.04.022	Wrong population
29770146	Effects of 20 Hz Repetitive Transcranial Magnetic Stimulation on Disorders of Consciousness: A Resting-State Electroencephalography Study	He F, Wu M, Meng F, Hu Y, Gao J, Chen Z, Bao W, Liu K, Luo B, Pan G.	Neural Plast. 2018 Mar 25;2018:5036184. doi: 10.1155/2018/5036184. eCollection 2018.	He F	Neural Plast	2018	2018/05/18	PMC5889874		10.1155/2018/5036184	Wrong population
29763676	Effect of single-session dual-tDCS before physical therapy on lower-limb performance in sub-acute stroke patients: A randomized sham-controlled crossover study	Klomjai W, Aneksan B, Pheungphrarattanatrai A, Chantanachai T, Choowong N, Bunleukhet S, Auvichayapat P, Nilanon Y, Hiengkaew V.	Ann Phys Rehabil Med. 2018 Sep;61(5):286-291. doi: 10.1016/j.rehab.2018.04.005. Epub 2018 May 12.	Klomjai W	Ann Phys Rehabil Med	2018	2018/05/16			10.1016/j.rehab.2018.04.005	Wrong population
29759943	Randomized controlled trial of home-based 4-week tDCS in chronic minimally conscious state	Martens G, Lejeune N, O'Brien AT, Fregni F, Martial C, Wannez S, Laureys S, Thibaut A.	Brain Stimul. 2018 Sep-Oct;11(5):982-990. doi: 10.1016/j.brs.2018.04.021. Epub 2018 May 2.	Martens G	Brain Stimul	2018	2018/05/16			10.1016/j.brs.2018.04.021	Wrong population
29736552	Comparison of two configurations of transcranial direct current stimulation for aphasia treatment	Spielmann K, van de Sandt-Koenderman WM, Heijenbrok-Kal MH, Ribbers GM.	J Rehabil Med. 2018 Jun 15;50(6):527-533. doi: 10.2340/16501977-2338.	Spielmann K	J Rehabil Med	2018	2018/05/09			10.2340/16501977-2338	Wrong population
29734347	Single transcranial direct current stimulation in schizophrenia: Randomized, cross-over study of neurocognition, social cognition, ERPs, and side effects	Rassovsky Y, Dunn W, Wynn JK, Wu AD, Iacoboni M, Hellemann G, Green MF.	PLoS One. 2018 May 7;13(5):e0197023. doi: 10.1371/journal.pone.0197023. eCollection 2018.	Rassovsky Y	PLoS One	2018	2018/05/08	PMC5937783		10.1371/journal.pone.0197023	Wrong population
29726731	Dose response of somatosensory cortex repeated anodal transcranial direct current stimulation on vibrotactile detection: a randomized sham-controlled trial	Folmli B, Turman B, Johnson P, Abbott A.	J Neurophysiol. 2018 Aug 1;120(2):610-616. doi: 10.1152/jn.00926.2017. Epub 2018 May 4.	Folmli B	J Neurophysiol	2018	2018/05/05			10.1152/jn.00926.2017	Wrong population
29688276	Frontal Transcranial Direct Current Stimulation Induces Dopamine Release in the Ventral Striatum in Human	Fonteneau C, Redoute J, Haesebaert F, Le Bars D, Costes N, Suaud-Chagny MF, Brunelin J.	Cereb Cortex. 2018 Jul 1;28(7):2636-2646. doi: 10.1093/cercor/bhy093.	Fonteneau C	Cereb Cortex	2018	2018/04/25	PMC5998959		10.1093/cercor/bhy093	Wrong population
29683030	Transcranial Direct Current Stimulation Enhances Motor Skill Learning but Not Generalization in Chronic Stroke	Hamoudi M, Schambra HM, Fritsch B, Schoechlin-Marx A, Weiller C, Cohen LG, Reis J.	Neurorehabil Neural Repair. 2018 Apr-May;32(4-5):295-308. doi: 10.1177/1545968318769164. Epub 2018 Apr 22.	Hamoudi M	Neurorehabil Neural Repair	2018	2018/04/24	PMC6350256	NIHMS952165	10.1177/1545968318769164	Wrong population
29666636	Modulating Brain Connectivity by Simultaneous Dual-Mode Stimulation over Bilateral Primary Motor Cortices in Subacute Stroke Patients	Lee J, Park E, Lee A, Chang WH, Kim DS, Shin YI, Kim YH.	Neural Plast. 2018 Feb 13;2018:1458061. doi: 10.1155/2018/1458061. eCollection 2018.	Lee J	Neural Plast	2018	2018/04/19	PMC5831930		10.1155/2018/1458061	Wrong population
29655257	Neuroplasticity and network connectivity of the motor cortex following stroke: A transcranial direct current stimulation study	Hordacre B, Moezzi B, Ridding MC.	Hum Brain Mapp. 2018 Aug;39(8):3326-3339. doi: 10.1002/hbm.24079. Epub 2018 Apr 14.	Hordacre B	Hum Brain Mapp	2018	2018/04/15	PMC6866552		10.1002/hbm.24079	Wrong population
29653297	The efficacy of transcranial random noise stimulation (tRNS) on mood may depend on individual differences including age and trait mood	Evans C, Banissy MJ, Charlton RA.	Clin Neurophysiol. 2018 Jun;129(6):1201-1208. doi: 10.1016/j.clinph.2018.03.012. Epub 2018 Mar 31.	Evans C	Clin Neurophysiol	2018	2018/04/14	PMC5953277		10.1016/j.clinph.2018.03.012	Wrong population
29593782	Bilateral Transcranial Direct Current Stimulation Reshapes Resting-State Brain Networks: A Magnetoencephalography Assessment	Pellegrino G, Maran M, Turco C, Weis L, Di Pino G, Piccione F, Arcara G.	Neural Plast. 2018 Jan 11;2018:2782804. doi: 10.1155/2018/2782804. eCollection 2018.	Pellegrino G	Neural Plast	2018	2018/03/30	PMC5821992		10.1155/2018/2782804	Wrong population
29563594	Using high-amplitude and focused transcranial alternating current stimulation to entrain physiological tremor	Khatoun A, Breukers J, Op de Beeck S, Nica IG, Aerts JM, Seynaeve L, Haeck T, Asamoah B, Mc Laughlin M.	Sci Rep. 2018 Mar 21;8(1):4927. doi: 10.1038/s41598-018-23290-w.	Khatoun A	Sci Rep	2018	2018/03/23	PMC5862845		10.1038/s41598-018-23290-w	Wrong population
29558513	Transcranial direct current stimulation (tDCS) facilitates overall visual search response times but does not interact with visual search task factors	Sung K, Gordon B.	PLoS One. 2018 Mar 20;13(3):e0194640. doi: 10.1371/journal.pone.0194640. eCollection 2018.	Sung K	PLoS One	2018	2018/03/21	PMC5860774		10.1371/journal.pone.0194640	Wrong population
29551661	Transcranial Alternating Current Stimulation at Alpha Frequency Reduces Pain When the Intensity of Pain is Uncertain	Arendsen LJ, Hugh-Jones S, Lloyd DM.	J Pain. 2018 Jul;19(7):807-818. doi: 10.1016/j.jpain.2018.02.014. Epub 2018 Mar 15.	Arendsen LJ	J Pain	2018	2018/03/20			10.1016/j.jpain.2018.02.014	Wrong population
29535340	Exploring the effects of anodal and cathodal high definition transcranial direct current stimulation targeting the dorsal anterior cingulate cortex	To WT, Eroh J, Hart J Jr, Vanneste S.	Sci Rep. 2018 Mar 13;8(1):4454. doi: 10.1038/s41598-018-22730-x.	To WT	Sci Rep	2018	2018/03/15	PMC5849683		10.1038/s41598-018-22730-x	Wrong population
29533819	Randomized trial of transcranial alternating current stimulation for treatment of auditory hallucinations in schizophrenia	Mellin JM, Alagapan S, Lustenberger C, Lugo CE, Alexander ML, Gilmore JH, Jarskog LF, Fröhlich F.	Eur Psychiatry. 2018 Jun;51:25-33. doi: 10.1016/j.eurpsy.2018.01.004. Epub 2018 Mar 11.	Mellin JM	Eur Psychiatry	2018	2018/03/14	PMC5994368	NIHMS954937	10.1016/j.eurpsy.2018.01.004	Wrong population
29489895	Gamma-band auditory steady-state response after frontal tDCS: A double-blind, randomized, crossover study	Miyagishi Y, Ikeda T, Takahashi T, Kudo K, Morise H, Minabe Y, Kikuchi M.	PLoS One. 2018 Feb 28;13(2):e0193422. doi: 10.1371/journal.pone.0193422. eCollection 2018.	Miyagishi Y	PLoS One	2018	2018/03/01	PMC5830999		10.1371/journal.pone.0193422	Wrong population
29484257	High-definition transcranial direct current stimulation (HD-tDCS) of left dorsolateral prefrontal cortex affects performance in Balloon Analogue Risk Task (BART)	Guo H, Zhang Z, Da S, Sheng X, Zhang X.	Brain Behav. 2018 Jan 11;8(2):e00884. doi: 10.1002/brb3.884. eCollection 2018 Feb.	Guo H	Brain Behav	2018	2018/02/28	PMC5822580		10.1002/brb3.884	Wrong population
29467437	Accelerated repetitive transcranial magnetic stimulation in the treatment of depression	Fitzgerald PB, Hoy KE, Elliot D, Susan McQueen RN, Wambeek LE, Daskalakis ZJ.	Neuropsychopharmacology. 2018 Jun;43(7):1565-1572. doi: 10.1038/s41386-018-0009-9. Epub 2018 Feb 5.	Fitzgerald PB	Neuropsychopharmacology	2018	2018/02/23	PMC5983543		10.1038/s41386-018-0009-9	Wrong population
29456128	Transcranial direct current stimulation and constraint-induced therapy in cerebral palsy: A randomized, blinded, sham-controlled clinical trial	Gillick B, Rich T, Nemanich S, Chen CY, Menk J, Mueller B, Chen M, Ward M, Meekins G, Feyma T, Krach L, Rudser K.	Eur J Paediatr Neurol. 2018 May;22(3):358-368. doi: 10.1016/j.ejpn.2018.02.001. Epub 2018 Feb 11.	Gillick B	Eur J Paediatr Neurol	2018	2018/02/20	PMC5899638	NIHMS943875	10.1016/j.ejpn.2018.02.001	Wrong population
29436740	Multitarget transcranial direct current stimulation for freezing of gait in Parkinson's disease	Dagan M, Herman T, Harrison R, Zhou J, Giladi N, Ruffini G, Manor B, Hausdorff JM.	Mov Disord. 2018 Apr;33(4):642-646. doi: 10.1002/mds.27300. Epub 2018 Feb 13.	Dagan M	Mov Disord	2018	2018/02/14	PMC5964604	NIHMS966765	10.1002/mds.27300	Wrong population
29394325	Transcranial direct current stimulation over left inferior frontal cortex improves speech fluency in adults who stutter	Chesters J, Möttönen R, Watkins KE.	Brain. 2018 Apr 1;141(4):1161-1171. doi: 10.1093/brain/awy011.	Chesters J	Brain	2018	2018/02/03	PMC6019054		10.1093/brain/awy011	Wrong population
29392280	Influence of Treatment With Tumor-Treating Fields on Health-Related Quality of Life of Patients With Newly Diagnosed Glioblastoma: A Secondary Analysis of a Randomized Clinical Trial	Taphoorn MJB, Dirven L, Kanner AA, Lavy-Shahaf G, Weinberg U, Taillibert S, Toms SA, Honnorat J, Chen TC, Sroubek J, David C, Idbaih A, Easaw JC, Kim CY, Bruna J, Hottinger AF, Kew Y, Roth P, Desai R, Villano JL, Kirson ED, Ram Z, Stupp R.	JAMA Oncol. 2018 Apr 1;4(4):495-504. doi: 10.1001/jamaoncol.2017.5082.	Taphoorn MJB	JAMA Oncol	2018	2018/02/03	PMC5885193		10.1001/jamaoncol.2017.5082	Wrong population
29379865	Transcranial Alternating Current Stimulation Modulates Risky Decision Making in a Frequency-Controlled Experiment	Yaple Z, Martinez-Saito M, Awasthi B, Feurra M, Shestakova A, Klucharev V.	eNeuro. 2017 Dec 11;4(6):ENEURO.0136-17.2017. doi: 10.1523/ENEURO.0136-17.2017. eCollection 2017 Nov-Dec.	Yaple Z	eNeuro	2017	2018/01/31	PMC5779115		10.1523/ENEURO.0136-17.2017	Wrong population
29335751	Transcranial direct current stimulation enhances foot sole somatosensation when standing in older adults	Zhou J, Lo OY, Lipsitz LA, Zhang J, Fang J, Manor B.	Exp Brain Res. 2018 Mar;236(3):795-802. doi: 10.1007/s00221-018-5178-6. Epub 2018 Jan 15.	Zhou J	Exp Brain Res	2018	2018/01/17	PMC5828881	NIHMS934951	10.1007/s00221-018-5178-6	Wrong population
29301026	Cerebellar Transcranial Direct Current Stimulation Improves Procedural Learning in Nonclinical Psychosis: A Double-Blind Crossover Study	Gupta T, Dean DJ, Kelley NJ, Bernard JA, Ristanovic I, Mittal VA.	Schizophr Bull. 2018 Oct 17;44(6):1373-1380. doi: 10.1093/schbul/sbx179.	Gupta T	Schizophr Bull	2018	2018/01/05	PMC6192475		10.1093/schbul/sbx179	Wrong population
29282470	Efficacy and Safety of Transcranial Direct Current Stimulation as an Add-on Treatment for Bipolar Depression: A Randomized Clinical Trial	Sampaio-Junior B, Tortella G, Borrione L, Moffa AH, Machado-Vieira R, Cretaz E, Fernandes da Silva A, Fraguas R, Aparício LV, Klein I, Lafer B, Goerigk S, Benseñor IM, Lotufo PA, Gattaz WF, Brunoni AR.	JAMA Psychiatry. 2018 Feb 1;75(2):158-166. doi: 10.1001/jamapsychiatry.2017.4040.	Sampaio-Junior B	JAMA Psychiatry	2018	2017/12/29	PMC5838572		10.1001/jamapsychiatry.2017.4040	Wrong population
29190741	Preoperative transcranial direct current stimulation: Exploration of a novel strategy to enhance neuroplasticity before surgery to control postoperative pain. A randomized sham-controlled study	Ribeiro H, Sesterhenn RB, Souza A, Souza AC, Alves M, Machado JC, Burger NB, Torres ILDS, Stefani LC, Fregni F, Caumo W.	PLoS One. 2017 Nov 30;12(11):e0187013. doi: 10.1371/journal.pone.0187013. eCollection 2017.	Ribeiro H	PLoS One	2017	2017/12/01	PMC5708693		10.1371/journal.pone.0187013	Wrong population
29116303	Non-invasive brain stimulation and computational models in post-stroke aphasic patients: single session of transcranial magnetic stimulation and transcranial direct current stimulation. A randomized clinical trial	Santos MDD, Cavenaghi VB, Mac-Kay APMG, Serafim V, Venturi A, Truong DQ, Huang Y, Boggio PS, Fregni F, Simis M, Bikson M, Gagliardi RJ.	Sao Paulo Med J. 2017 Sep-Oct;135(5):475-480. doi: 10.1590/1516-3180.2016.0194060617. Epub 2017 Nov 6.	Santos MDD	Sao Paulo Med J	2017	2017/11/09	PMC10027244		10.1590/1516-3180.2016.0194060617	Wrong population
29079458	Bilateral extracephalic transcranial direct current stimulation improves endurance performance in healthy individuals	Angius L, Mauger AR, Hopker J, Pascual-Leone A, Santarnecchi E, Marcora SM.	Brain Stimul. 2018 Jan-Feb;11(1):108-117. doi: 10.1016/j.brs.2017.09.017. Epub 2017 Oct 5.	Angius L	Brain Stimul	2018	2017/10/29	PMC6298602	NIHMS999660	10.1016/j.brs.2017.09.017	Wrong population
29070627	tDCS over the motor cortex improves lexical retrieval of action words in poststroke aphasia	Branscheidt M, Hoppe J, Zwitserlood P, Liuzzi G.	J Neurophysiol. 2018 Feb 1;119(2):621-630. doi: 10.1152/jn.00285.2017. Epub 2017 Oct 25.	Branscheidt M	J Neurophysiol	2018	2017/10/27			10.1152/jn.00285.2017	Wrong population
29064340	Transcranial Cerebellar Direct Current Stimulation Enhances Verb Generation but Not Verb Naming in Poststroke Aphasia	Marangolo P, Fiori V, Caltagirone C, Pisano F, Priori A.	J Cogn Neurosci. 2018 Feb;30(2):188-199. doi: 10.1162/jocn_a_01201. Epub 2017 Oct 24.	Marangolo P	J Cogn Neurosci	2018	2017/10/25			10.1162/jocn_a_01201	Wrong population
29050384	Stimulating thought: a functional MRI study of transcranial direct current stimulation in schizophrenia	Orlov ND, O'Daly O, Tracy DK, Daniju Y, Hodsoll J, Valdearenas L, Rothwell J, Shergill SS.	Brain. 2017 Sep 1;140(9):2490-2497. doi: 10.1093/brain/awx170.	Orlov ND	Brain	2017	2017/10/21			10.1093/brain/awx170	Wrong population
29020472	Effect of transcranial direct current stimulation combined with cognitive training on cognitive functioning in older adults with HIV: A pilot study	Fazeli PL, Woods AJ, Pope CN, Vance DE, Ball KK.	Appl Neuropsychol Adult. 2019 Jan-Feb;26(1):36-47. doi: 10.1080/23279095.2017.1357037. Epub 2017 Oct 11.	Fazeli PL	Appl Neuropsychol Adult	2019	2017/10/12	PMC5661972	NIHMS898582	10.1080/23279095.2017.1357037	Wrong population
28971620	Effectiveness of repetitive transcranial magnetic stimulation (rTMS) after acute stroke: A one-year longitudinal randomized trial	Guan YZ, Li J, Zhang XW, Wu S, Du H, Cui LY, Zhang WH.	CNS Neurosci Ther. 2017 Dec;23(12):940-946. doi: 10.1111/cns.12762. Epub 2017 Oct 2.	Guan YZ	CNS Neurosci Ther	2017	2017/10/04	PMC6492666		10.1111/cns.12762	Wrong population
28958456	Associations between symptoms of depression and heart rate variability: An exploratory study	Borrione L, Brunoni AR, Sampaio-Junior B, Aparicio LM, Kemp AH, Benseñor I, Lotufo PA, Fraguas R.	Psychiatry Res. 2018 Apr;262:482-487. doi: 10.1016/j.psychres.2017.09.028. Epub 2017 Sep 12.	Borrione L	Psychiatry Res	2018	2017/09/30			10.1016/j.psychres.2017.09.028	Wrong outcome
28917592	Prefrontal versus motor cortex transcranial direct current stimulation (tDCS) effects on post-surgical opioid use	Borckardt JJ, Reeves ST, Milliken C, Carter B, Epperson TI, Gunselman RJ, Madan A, Del Schutte H, Demos HA, George MS.	Brain Stimul. 2017 Nov-Dec;10(6):1096-1101. doi: 10.1016/j.brs.2017.09.006. Epub 2017 Sep 6.	Borckardt JJ	Brain Stimul	2017	2017/09/18	PMC5675751	NIHMS907468	10.1016/j.brs.2017.09.006	Wrong outcome
28906348	Effect of Anodal Transcranial Direct Current Stimulation of the Motor Cortex on Elbow Flexor Muscle Strength in the Very Old	Oki K, Clark LA, Amano S, Clark BC.	J Geriatr Phys Ther. 2019 Oct/Dec;42(4):243-248. doi: 10.1519/JPT.0000000000000145.	Oki K	J Geriatr Phys Ther	2019	2017/09/15	PMC5847406	NIHMS886154	10.1519/JPT.0000000000000145	Wrong outcome
28837443	Effect of Transcranial Direct Current Stimulation on Severely Affected Arm-Hand Motor Function in Patients After an Acute Ischemic Stroke: A Pilot Randomized Control Trial	Rabadi MH, Aston CE.	Am J Phys Med Rehabil. 2017 Oct;96(10 Suppl 1):S178-S184. doi: 10.1097/PHM.0000000000000823.	Rabadi MH	Am J Phys Med Rehabil	2017	2017/08/25	PMC9635491	NIHMS897282	10.1097/PHM.0000000000000823	Wrong outcome
28835651	Brain plasticity following MI-BCI training combined with tDCS in a randomized trial in chronic subcortical stroke subjects: a preliminary study	Hong X, Lu ZK, Teh I, Nasrallah FA, Teo WP, Ang KK, Phua KS, Guan C, Chew E, Chuang KH.	Sci Rep. 2017 Aug 23;7(1):9222. doi: 10.1038/s41598-017-08928-5.	Hong X	Sci Rep	2017	2017/08/25	PMC5569072		10.1038/s41598-017-08928-5	Wrong outcome
28797624	Transcranial direct current stimulation over multiple days enhances motor performance of a grip task	Fan J, Voisin J, Milot MH, Higgins J, Boudrias MH.	Ann Phys Rehabil Med. 2017 Sep;60(5):329-333. doi: 10.1016/j.rehab.2017.07.001. Epub 2017 Aug 7.	Fan J	Ann Phys Rehabil Med	2017	2017/08/12			10.1016/j.rehab.2017.07.001	Wrong outcome
28784042	Transcranial direct current stimulation (tDCS) paired with massed practice training to promote adaptive plasticity and motor recovery in chronic incomplete tetraplegia: A pilot study	Potter-Baker KA, Janini DP, Lin YL, Sankarasubramanian V, Cunningham DA, Varnerin NM, Chabra P, Kilgore KL, Richmond MA, Frost FS, Plow EB.	J Spinal Cord Med. 2018 Sep;41(5):503-517. doi: 10.1080/10790268.2017.1361562. Epub 2017 Aug 7.	Potter-Baker KA	J Spinal Cord Med	2018	2017/08/09	PMC6117576		10.1080/10790268.2017.1361562	Wrong outcome
28775825	Balanced bifrontal transcranial direct current stimulation enhances working memory in adults with high-functioning autism: a sham-controlled crossover study	van Steenburgh JJ, Varvaris M, Schretlen DJ, Vannorsdall TD, Gordon B.	Mol Autism. 2017 Jul 28;8:40. doi: 10.1186/s13229-017-0152-x. eCollection 2017.	van Steenburgh JJ	Mol Autism	2017	2017/08/05	PMC5534041		10.1186/s13229-017-0152-x	Wrong outcome
28771509	Combined effect of prefrontal transcranial direct current stimulation and a working memory task on heart rate variability	Nikolin S, Boonstra TW, Loo CK, Martin D.	PLoS One. 2017 Aug 3;12(8):e0181833. doi: 10.1371/journal.pone.0181833. eCollection 2017.	Nikolin S	PLoS One	2017	2017/08/04	PMC5542548		10.1371/journal.pone.0181833	Wrong outcome
28702347	TDCS modulates cortical excitability in patients with disorders of consciousness	Bai Y, Xia X, Kang J, Yang Y, He J, Li X.	Neuroimage Clin. 2017 Jan 24;15:702-709. doi: 10.1016/j.nicl.2017.01.025. eCollection 2017.	Bai Y	Neuroimage Clin	2017	2017/07/14	PMC5487253		10.1016/j.nicl.2017.01.025	Wrong outcome
28665989	Addition of transcranial direct current stimulation to quadriceps strengthening exercise in knee osteoarthritis: A pilot randomised controlled trial	Chang WJ, Bennell KL, Hodges PW, Hinman RS, Young CL, Buscemi V, Liston MB, Schabrun SM.	PLoS One. 2017 Jun 30;12(6):e0180328. doi: 10.1371/journal.pone.0180328. eCollection 2017.	Chang WJ	PLoS One	2017	2017/07/01	PMC5493377		10.1371/journal.pone.0180328	Wrong outcome
28657871	Trial of Electrical Direct-Current Therapy versus Escitalopram for Depression	Brunoni AR, Moffa AH, Sampaio-Junior B, Borrione L, Moreno ML, Fernandes RA, Veronezi BP, Nogueira BS, Aparicio LVM, Razza LB, Chamorro R, Tort LC, Fraguas R, Lotufo PA, Gattaz WF, Fregni F, Benseñor IM; ELECT-TDCS Investigators.	N Engl J Med. 2017 Jun 29;376(26):2523-2533. doi: 10.1056/NEJMoa1612999.	Brunoni AR	N Engl J Med	2017	2017/06/29			10.1056/NEJMoa1612999	Wrong outcome
28652716	Can we improve pain and sleep in elderly individuals with transcranial direct current stimulation? - Results from a randomized controlled pilot study	Harvey MP, Lorrain D, Martel M, Bergeron-Vezina K, Houde F, Séguin M, Léonard G.	Clin Interv Aging. 2017 Jun 6;12:937-947. doi: 10.2147/CIA.S133423. eCollection 2017.	Harvey MP	Clin Interv Aging	2017	2017/06/28	PMC5472413		10.2147/CIA.S133423	Wrong outcome
28629447	Transcranial direct current stimulation for depression in Alzheimer's disease: study protocol for a randomized controlled trial	Narita Z, Yokoi Y.	Trials. 2017 Jun 19;18(1):285. doi: 10.1186/s13063-017-2019-z.	Narita Z	Trials	2017	2017/06/21	PMC5477338		10.1186/s13063-017-2019-z	Wrong outcome
28587498	Surface EEG-Transcranial Direct Current Stimulation (tDCS) Closed-Loop System	Leite J, Morales-Quezada L, Carvalho S, Thibaut A, Doruk D, Chen CF, Schachter SC, Rotenberg A, Fregni F.	Int J Neural Syst. 2017 Sep;27(6):1750026. doi: 10.1142/S0129065717500265. Epub 2017 Apr 11.	Leite J	Int J Neural Syst	2017	2017/06/08	PMC5527347	NIHMS878080	10.1142/S0129065717500265	Wrong outcome
28566193	Efficacy of transcranial direct current stimulation over primary motor cortex (anode) and contralateral supraorbital area (cathode) on clinical pain severity and mobility performance in persons with knee osteoarthritis: An experimenter- and participant-blinded, randomized, sham-controlled pilot clinical study	Ahn H, Woods AJ, Kunik ME, Bhattacharjee A, Chen Z, Choi E, Fillingim RB.	Brain Stimul. 2017 Sep-Oct;10(5):902-909. doi: 10.1016/j.brs.2017.05.007. Epub 2017 May 19.	Ahn H	Brain Stimul	2017	2017/06/02	PMC5568498	NIHMS878900	10.1016/j.brs.2017.05.007	Wrong outcome
28558789	Repetitive reaching training combined with transcranial Random Noise Stimulation in stroke survivors with chronic and severe arm paresis is feasible: a pilot, triple-blind, randomised case series	Hayward KS, Brauer SG, Ruddy KL, Lloyd D, Carson RG.	J Neuroeng Rehabil. 2017 May 30;14(1):46. doi: 10.1186/s12984-017-0253-y.	Hayward KS	J Neuroeng Rehabil	2017	2017/06/01	PMC5450344		10.1186/s12984-017-0253-y	Wrong outcome
28394781	Patterns of brain oscillations across different electrode montages in transcranial pulsed current stimulation	Vasquez AC, Thibaut A, Morales-Quezada L, Leite J, Fregni F.	Neuroreport. 2017 May 24;28(8):421-425. doi: 10.1097/WNR.0000000000000772.	Vasquez AC	Neuroreport	2017	2017/04/11	PMC5527344	NIHMS877809	10.1097/WNR.0000000000000772	Wrong outcome
28362843	The (non-)replicability of regulatory resource depletion: A field report employing non-invasive brain stimulation	Emmerling F, Martijn C, Alberts HJ, Thomson AC, David B, Kessler D, Schuhmann T, Sack AT.	PLoS One. 2017 Mar 31;12(3):e0174331. doi: 10.1371/journal.pone.0174331. eCollection 2017.	Emmerling F	PLoS One	2017	2017/04/01	PMC5376079		10.1371/journal.pone.0174331	Wrong outcome
28324765	HD-tDCS in refractory lateral frontal lobe epilepsy patients	Karvigh SA, Motamedi M, Arzani M, Roshan JH.	Seizure. 2017 Apr;47:74-80. doi: 10.1016/j.seizure.2017.03.005. Epub 2017 Mar 14.	Karvigh SA	Seizure	2017	2017/03/22			10.1016/j.seizure.2017.03.005	Wrong outcome
28314813	tDCS-Induced Modulation of GABA Levels and Resting-State Functional Connectivity in Older Adults	Antonenko D, Schubert F, Bohm F, Ittermann B, Aydin S, Hayek D, Grittner U, Flöel A.	J Neurosci. 2017 Apr 12;37(15):4065-4073. doi: 10.1523/JNEUROSCI.0079-17.2017. Epub 2017 Mar 17.	Antonenko D	J Neurosci	2017	2017/03/19	PMC6596583		10.1523/JNEUROSCI.0079-17.2017	Wrong outcome
28302387	Efficacy of transcranial direct-current stimulation in women with provoked vestibulodynia	Morin A, Léonard G, Gougeon V, Cyr MP, Waddell G, Bureau YA, Girard I, Morin M.	Am J Obstet Gynecol. 2017 Jun;216(6):584.e1-584.e11. doi: 10.1016/j.ajog.2017.02.049. Epub 2017 Mar 14.	Morin A	Am J Obstet Gynecol	2017	2017/03/18			10.1016/j.ajog.2017.02.049	Wrong outcome
28279641	Safety and tolerability of transcranial direct current stimulation to stroke patients - A phase I current escalation study	Chhatbar PY, Chen R, Deardorff R, Dellenbach B, Kautz SA, George MS, Feng W.	Brain Stimul. 2017 May-Jun;10(3):553-559. doi: 10.1016/j.brs.2017.02.007. Epub 2017 Feb 27.	Chhatbar PY	Brain Stimul	2017	2017/03/11	PMC5411981	NIHMS855760	10.1016/j.brs.2017.02.007	Wrong outcome
28274722	Effects of vestibular rehabilitation combined with transcranial cerebellar direct current stimulation in patients with chronic dizziness: An exploratory study	Koganemaru S, Goto F, Arai M, Toshikuni K, Hosoya M, Wakabayashi T, Yamamoto N, Minami S, Ikeda S, Ikoma K, Mima T.	Brain Stimul. 2017 May-Jun;10(3):576-578. doi: 10.1016/j.brs.2017.02.005. Epub 2017 Feb 24.	Koganemaru S	Brain Stimul	2017	2017/03/10			10.1016/j.brs.2017.02.005	Wrong outcome
28273933	Anodal transcranial direct current stimulation over the left dorsolateral prefrontal cortex modulates attention and pain in fibromyalgia: randomized clinical trial	Silva AF, Zortea M, Carvalho S, Leite J, Torres IL, Fregni F, Caumo W.	Sci Rep. 2017 Mar 9;7(1):135. doi: 10.1038/s41598-017-00185-w.	Silva AF	Sci Rep	2017	2017/03/10	PMC5427889		10.1038/s41598-017-00185-w	Wrong outcome
28158703	Prefrontal cortex stimulation does not affect emotional bias, but may slow emotion identification	Nord CL, Forster S, Halahakoon DC, Penton-Voak IS, Munafò MR, Roiser JP.	Soc Cogn Affect Neurosci. 2017 May 1;12(5):839-847. doi: 10.1093/scan/nsx007.	Nord CL	Soc Cogn Affect Neurosci	2017	2017/02/04	PMC5460043		10.1093/scan/nsx007	Wrong outcome
28142257	Transcranial Direct Current Stimulation Targeting Primary Motor Versus Dorsolateral Prefrontal Cortices: Proof-of-Concept Study Investigating Functional Connectivity of Thalamocortical Networks Specific to Sensory-Affective Information Processing	Sankarasubramanian V, Cunningham DA, Potter-Baker KA, Beall EB, Roelle SM, Varnerin NM, Machado AG, Jones SE, Lowe MJ, Plow EB.	Brain Connect. 2017 Apr;7(3):182-196. doi: 10.1089/brain.2016.0440.	Sankarasubramanian V	Brain Connect	2017	2017/02/02	PMC5399740		10.1089/brain.2016.0440	Wrong outcome
28121991	Single-Session Transcranial Direct Current Stimulation Temporarily Improves Symptoms, Mood, and Self-Regulatory Control in Bulimia Nervosa: A Randomised Controlled Trial	Kekic M, McClelland J, Bartholdy S, Boysen E, Musiat P, Dalton B, Tiza M, David AS, Campbell IC, Schmidt U.	PLoS One. 2017 Jan 25;12(1):e0167606. doi: 10.1371/journal.pone.0167606. eCollection 2017.	Kekic M	PLoS One	2017	2017/01/26	PMC5266208		10.1371/journal.pone.0167606	Wrong population
28117378	Gender differences in cognitive Theory of Mind revealed by transcranial direct current stimulation on medial prefrontal cortex	Adenzato M, Brambilla M, Manenti R, De Lucia L, Trojano L, Garofalo S, Enrici I, Cotelli M.	Sci Rep. 2017 Jan 24;7:41219. doi: 10.1038/srep41219.	Adenzato M	Sci Rep	2017	2017/01/25	PMC5259730		10.1038/srep41219	Wrong outcome
28085735	Transcranial Direct Current Stimulation Improves Audioverbal Memory in Stroke Patients	Kazuta T, Takeda K, Osu R, Tanaka S, Oishi A, Kondo K, Liu M.	Am J Phys Med Rehabil. 2017 Aug;96(8):565-571. doi: 10.1097/PHM.0000000000000686.	Kazuta T	Am J Phys Med Rehabil	2017	2017/01/14	PMC5510705		10.1097/PHM.0000000000000686	Wrong study design
27984542	Transcranial direct current stimulation over the opercular somatosensory region does not influence experimentally induced pain: a triple blind, sham-controlled study	Koyama S, Nakagawa K, Tanaka S.	Neuroreport. 2017 Feb 8;28(3):158-162. doi: 10.1097/WNR.0000000000000723.	Koyama S	Neuroreport	2017	2016/12/17	PMC5287425		10.1097/WNR.0000000000000723	Wrong study design
27974612	Stimulation of Dorsolateral Prefrontal Cortex Enhances Adaptive Cognitive Control: A High-Definition Transcranial Direct Current Stimulation Study	Gbadeyan O, McMahon K, Steinhauser M, Meinzer M.	J Neurosci. 2016 Dec 14;36(50):12530-12536. doi: 10.1523/JNEUROSCI.2450-16.2016.	Gbadeyan O	J Neurosci	2016	2016/12/16	PMC6705663		10.1523/JNEUROSCI.2450-16.2016	Wrong study design
27957487	Effect of Anodal-tDCS on Event-Related Potentials: A Controlled Study	Izzidien A, Ramaraju S, Roula MA, McCarthy PW.	Biomed Res Int. 2016;2016:1584947. doi: 10.1155/2016/1584947. Epub 2016 Nov 10.	Izzidien A	Biomed Res Int	2016	2016/12/14	PMC5121578		10.1155/2016/1584947	Wrong study design
27925214	Acute and chronic effects of noradrenergic enhancement on transcranial direct current stimulation-induced neuroplasticity in humans	Kuo HI, Paulus W, Batsikadze G, Jamil A, Kuo MF, Nitsche MA.	J Physiol. 2017 Feb 15;595(4):1305-1314. doi: 10.1113/JP273137. Epub 2016 Dec 7.	Kuo HI	J Physiol	2017	2016/12/08	PMC5309376		10.1113/JP273137	Wrong study design
27903289	Changes in cerebral glucose metabolism after 3 weeks of noninvasive electrical stimulation of mild cognitive impairment patients	Yun K, Song IU, Chung YA.	Alzheimers Res Ther. 2016 Dec 1;8(1):49. doi: 10.1186/s13195-016-0218-6.	Yun K	Alzheimers Res Ther	2016	2016/12/02	PMC5131431		10.1186/s13195-016-0218-6	Wrong study design
27901245	Transcranial direct current stimulation for treatment-resistant obsessive-compulsive disorder: report on two cases and proposal for a randomized, sham-controlled trial	Silva RM, Brunoni AR, Miguel EC, Shavitt RG.	Sao Paulo Med J. 2016 Sep-Oct;134(5):446-450. doi: 10.1590/1516-3180.2016.0155010716.	Silva RM	Sao Paulo Med J	2016	2016/12/01	PMC10871858		10.1590/1516-3180.2016.0155010716	Wrong study design
27895475	Transcranial direct current stimulation improves the QT variability index and autonomic cardiac control in healthy subjects older than 60 years	Piccirillo G, Ottaviani C, Fiorucci C, Petrocchi N, Moscucci F, Di Iorio C, Mastropietri F, Parrotta I, Pascucci M, Magrì D.	Clin Interv Aging. 2016 Nov 16;11:1687-1695. doi: 10.2147/CIA.S116194. eCollection 2016.	Piccirillo G	Clin Interv Aging	2016	2016/11/30	PMC5117948		10.2147/CIA.S116194	Wrong study design
27859982	Transcranial direct current stimulation effects on neural processing in post-stroke aphasia	Darkow R, Martin A, Würtz A, Flöel A, Meinzer M.	Hum Brain Mapp. 2017 Mar;38(3):1518-1531. doi: 10.1002/hbm.23469. Epub 2016 Nov 11.	Darkow R	Hum Brain Mapp	2017	2016/11/19	PMC6866985		10.1002/hbm.23469	Wrong study design
27832140	The Effects of Compensatory Auditory Stimulation and High-Definition Transcranial Direct Current Stimulation (HD-tDCS) on Tinnitus Perception - A Randomized Pilot Study	Henin S, Fein D, Smouha E, Parra LC.	PLoS One. 2016 Nov 10;11(11):e0166208. doi: 10.1371/journal.pone.0166208. eCollection 2016.	Henin S	PLoS One	2016	2016/11/11	PMC5104367		10.1371/journal.pone.0166208	Wrong study design
27810647	Investigating the feasibility of using transcranial direct current stimulation to enhance fluency in people who stutter	Chesters J, Watkins KE, Möttönen R.	Brain Lang. 2017 Jan;164:68-76. doi: 10.1016/j.bandl.2016.10.003. Epub 2016 Oct 31.	Chesters J	Brain Lang	2017	2016/11/05	PMC5240850		10.1016/j.bandl.2016.10.003	Wrong study design
27779192	tDCS over left M1 or DLPFC does not improve learning of a bimanual coordination task	Vancleef K, Meesen R, Swinnen SP, Fujiyama H.	Sci Rep. 2016 Oct 25;6:35739. doi: 10.1038/srep35739.	Vancleef K	Sci Rep	2016	2016/10/26	PMC5078840		10.1038/srep35739	Wrong study design
27765610	Neural signature of tDCS, tPCS and their combination: Comparing the effects on neural plasticity	Thibaut A, Russo C, Morales-Quezada L, Hurtado-Puerto A, Deitos A, Freedman S, Carvalho S, Fregni F.	Neurosci Lett. 2017 Jan 10;637:207-214. doi: 10.1016/j.neulet.2016.10.026. Epub 2016 Oct 17.	Thibaut A	Neurosci Lett	2017	2016/10/22	PMC5541936	NIHMS877810	10.1016/j.neulet.2016.10.026	Wrong study design
27737311	Effect of transcranial direct current stimulation (tDCS) over the prefrontal cortex combined with cognitive training for treating schizophrenia: a sham-controlled randomized clinical trial	Shiozawa P, Gomes JS, Ducos DV, Akiba HT, Dias ÁM, Trevizol AP, Uchida RR, Orlov N, Cordeiro Q.	Trends Psychiatry Psychother. 2016 Jul-Sep;38(3):175-177. doi: 10.1590/2237-6089-2015-0043.	Shiozawa P	Trends Psychiatry Psychother	2016	2016/10/14			10.1590/2237-6089-2015-0043	Wrong study design
27727241	Modulation of fear extinction processes using transcranial electrical stimulation	Abend R, Jalon I, Gurevitch G, Sar-El R, Shechner T, Pine DS, Hendler T, Bar-Haim Y.	Transl Psychiatry. 2016 Oct 11;6(10):e913. doi: 10.1038/tp.2016.197.	Abend R	Transl Psychiatry	2016	2016/10/12	PMC5315554		10.1038/tp.2016.197	Wrong study design
27716442	Treatment of unilateral spatial neglect after stroke using transcranial direct current stimulation (ELETRON trial): study protocol for a randomized controlled trial	Luvizutto GJ, Rizzati GR, Fogaroli MO, Rodrigues RT, Ribeiro PW, de Carvalho Nunes HR, Braga GP, da Costa RD, Bazan SG, de Lima Resende LA, Conforto AB, Bazan R.	Trials. 2016 Oct 3;17(1):479. doi: 10.1186/s13063-016-1598-4.	Luvizutto GJ	Trials	2016	2016/10/08	PMC5048673		10.1186/s13063-016-1598-4	Wrong study design
27698365	Non-invasive modulation of somatosensory evoked potentials by the application of static magnetic fields over the primary and supplementary motor cortices	Kirimoto H, Asao A, Tamaki H, Onishi H.	Sci Rep. 2016 Oct 4;6:34509. doi: 10.1038/srep34509.	Kirimoto H	Sci Rep	2016	2016/10/05	PMC5048290		10.1038/srep34509	Wrong study design
27698358	In-vivo Imaging of Magnetic Fields Induced by Transcranial Direct Current Stimulation (tDCS) in Human Brain using MRI	Jog MV, Smith RX, Jann K, Dunn W, Lafon B, Truong D, Wu A, Parra L, Bikson M, Wang DJ.	Sci Rep. 2016 Oct 4;6:34385. doi: 10.1038/srep34385.	Jog MV	Sci Rep	2016	2016/10/05	PMC5048181		10.1038/srep34385	Wrong study design
27655384	Anodal transcranial direct current stimulation of right temporoparietal area inhibits self-recognition	Payne S, Tsakiris M.	Cogn Affect Behav Neurosci. 2017 Feb;17(1):1-8. doi: 10.3758/s13415-016-0461-0.	Payne S	Cogn Affect Behav Neurosci	2017	2016/09/23	PMC5272881		10.3758/s13415-016-0461-0	Wrong study design
27614402	Contralesional Cathodal versus Dual Transcranial Direct Current Stimulation for Decreasing Upper Limb Spasticity in Chronic Stroke Individuals: A Clinical and Neurophysiological Study	Del Felice A, Daloli V, Masiero S, Manganotti P.	J Stroke Cerebrovasc Dis. 2016 Dec;25(12):2932-2941. doi: 10.1016/j.jstrokecerebrovasdis.2016.08.008. Epub 2016 Sep 7.	Del Felice A	J Stroke Cerebrovasc Dis	2016	2016/09/12			10.1016/j.jstrokecerebrovasdis.2016.08.008	Wrong study design
27608611	Dopamine-independent effects of combining transcranial direct current stimulation with cued gait training on cortical excitability and functional mobility in Parkinson's disease	Costa-Ribeiro A, Maux A, Bosford T, Tenório Y, Marques D, Carneiro M, Nitsche MA, Filho AM, Monte-Silva K.	J Rehabil Med. 2016 Oct 12;48(9):819-823. doi: 10.2340/16501977-2134.	Costa-Ribeiro A	J Rehabil Med	2016	2016/09/10			10.2340/16501977-2134	Wrong study design
27555381	Effects of Anodal Transcranial Direct Current Stimulation and Serotonergic Enhancement on Memory Performance in Young and Older Adults	Prehn K, Stengl H, Grittner U, Kosiolek R, Ölschläger A, Weidemann A, Flöel A.	Neuropsychopharmacology. 2017 Jan;42(2):551-561. doi: 10.1038/npp.2016.170. Epub 2016 Aug 24.	Prehn K	Neuropsychopharmacology	2017	2016/08/25	PMC5399237		10.1038/npp.2016.170	Wrong study design
27531388	Impact of transcranial direct current stimulation on attentional bias for threat: a proof-of-concept study among individuals with social anxiety disorder	Heeren A, Billieux J, Philippot P, De Raedt R, Baeken C, de Timary P, Maurage P, Vanderhasselt MA.	Soc Cogn Affect Neurosci. 2017 Feb 1;12(2):251-260. doi: 10.1093/scan/nsw119.	Heeren A	Soc Cogn Affect Neurosci	2017	2016/08/18	PMC5390730		10.1093/scan/nsw119	Wrong study design
27522537	Transcranial direct current stimulation for the treatment of primary progressive aphasia: An open-label pilot study	Gervits F, Ash S, Coslett HB, Rascovsky K, Grossman M, Hamilton R.	Brain Lang. 2016 Nov;162:35-41. doi: 10.1016/j.bandl.2016.05.007. Epub 2016 Aug 12.	Gervits F	Brain Lang	2016	2016/08/15	PMC5204261	NIHMS838380	10.1016/j.bandl.2016.05.007	Wrong study design
27484456	Transcranial direct current stimulation in post-stroke sub-acute aphasia: study protocol for a randomized controlled trial	Spielmann K, van de Sandt-Koenderman WM, Heijenbrok-Kal MH, Ribbers GM.	Trials. 2016 Aug 2;17:380. doi: 10.1186/s13063-016-1505-z.	Spielmann K	Trials	2016	2016/08/04	PMC4970230		10.1186/s13063-016-1505-z	Wrong study design
27372844	Tolerability of Repeated Application of Transcranial Electrical Stimulation with Limited Outputs to Healthy Subjects	Paneri B, Adair D, Thomas C, Khadka N, Patel V, Tyler WJ, Parra L, Bikson M.	Brain Stimul. 2016 Sep-Oct;9(5):740-754. doi: 10.1016/j.brs.2016.05.008. Epub 2016 May 24.	Paneri B	Brain Stimul	2016	2016/07/04	PMC5786157	NIHMS934267	10.1016/j.brs.2016.05.008	Wrong study design
27359338	Transcranial Direct Current Stimulation to Enhance Dual-Task Gait Training in Parkinson's Disease: A Pilot RCT	Schabrun SM, Lamont RM, Brauer SG.	PLoS One. 2016 Jun 30;11(6):e0158497. doi: 10.1371/journal.pone.0158497. eCollection 2016.	Schabrun SM	PLoS One	2016	2016/07/01	PMC4928827		10.1371/journal.pone.0158497	Wrong study design
27298740	Effects of Transcranial Alternating Current Stimulation on Cognitive Functions in Healthy Young and Older Adults	Antonenko D, Faxel M, Grittner U, Lavidor M, Flöel A.	Neural Plast. 2016;2016:4274127. doi: 10.1155/2016/4274127. Epub 2016 May 19.	Antonenko D	Neural Plast	2016	2016/06/15	PMC4889859		10.1155/2016/4274127	Wrong study design
27179944	Efficacy of transcranial direct-current stimulation (tDCS) in women with provoked vestibulodynia: study protocol for a randomized controlled trial	Morin A, Léonard G, Gougeon V, Waddell G, Bureau YA, Girard I, Morin M.	Trials. 2016 May 14;17(1):243. doi: 10.1186/s13063-016-1366-5.	Morin A	Trials	2016	2016/05/16	PMC4867997		10.1186/s13063-016-1366-5	Wrong study design
27123448	tDCS and Robotics on Upper Limb Stroke Rehabilitation: Effect Modification by Stroke Duration and Type of Stroke	Straudi S, Fregni F, Martinuzzi C, Pavarelli C, Salvioli S, Basaglia N.	Biomed Res Int. 2016;2016:5068127. doi: 10.1155/2016/5068127. Epub 2016 Mar 31.	Straudi S	Biomed Res Int	2016	2016/04/29	PMC4830702		10.1155/2016/5068127	Wrong study design
27117283	Randomized Single Blind Sham Controlled Trial of Adjunctive Home-Based tDCS after rTMS for Mal De Debarquement Syndrome: Safety, Efficacy, and Participant Satisfaction Assessment	Cha YH, Urbano D, Pariseau N.	Brain Stimul. 2016 Jul-Aug;9(4):537-44. doi: 10.1016/j.brs.2016.03.016. Epub 2016 Mar 30.	Cha YH	Brain Stimul	2016	2016/04/28			10.1016/j.brs.2016.03.016	Wrong study design
27098066	Prefrontal Transcranial Direct Current Stimulation for Treatment of Schizophrenia With Predominant Negative Symptoms: A Double-Blind, Sham-Controlled Proof-of-Concept Study	Palm U, Keeser D, Hasan A, Kupka MJ, Blautzik J, Sarubin N, Kaymakanova F, Unger I, Falkai P, Meindl T, Ertl-Wagner B, Padberg F.	Schizophr Bull. 2016 Sep;42(5):1253-61. doi: 10.1093/schbul/sbw041. Epub 2016 Apr 20.	Palm U	Schizophr Bull	2016	2016/04/22	PMC4988747		10.1093/schbul/sbw041	Wrong outcome
27089207	Ipsilesional anodal tDCS enhances the functional benefits of rehabilitation in patients after stroke	Allman C, Amadi U, Winkler AM, Wilkins L, Filippini N, Kischka U, Stagg CJ, Johansen-Berg H.	Sci Transl Med. 2016 Mar 16;8(330):330re1. doi: 10.1126/scitranslmed.aad5651. Epub 2016 Mar 16.	Allman C	Sci Transl Med	2016	2016/04/19	PMC5388180	EMS71906	10.1126/scitranslmed.aad5651	Wrong outcome
27067882	Daily Repetitive Transcranial Magnetic Stimulation for Poststroke Upper Limb Paresis in the Subacute Period	Hosomi K, Morris S, Sakamoto T, Taguchi J, Maruo T, Kageyama Y, Kinoshita Y, Goto Y, Shimokawa T, Koyama T, Saitoh Y.	J Stroke Cerebrovasc Dis. 2016 Jul;25(7):1655-1664. doi: 10.1016/j.jstrokecerebrovasdis.2016.02.024. Epub 2016 Apr 7.	Hosomi K	J Stroke Cerebrovasc Dis	2016	2016/04/13			10.1016/j.jstrokecerebrovasdis.2016.02.024	Wrong outcome
27005937	Transcranial direct current stimulation as a memory enhancer in patients with Alzheimer's disease: a randomized, placebo-controlled trial	Bystad M, Grønli O, Rasmussen ID, Gundersen N, Nordvang L, Wang-Iversen H, Aslaksen PM.	Alzheimers Res Ther. 2016 Mar 23;8(1):13. doi: 10.1186/s13195-016-0180-3.	Bystad M	Alzheimers Res Ther	2016	2016/03/24	PMC4804486		10.1186/s13195-016-0180-3	Wrong outcome
26968807	Reduced Affective Biasing of Instrumental Action With tDCS Over the Prefrontal Cortex	Ly V, Bergmann TO, Gladwin TE, Volman I, Usberti N, Cools R, Roelofs K.	Brain Stimul. 2016 May-Jun;9(3):380-387. doi: 10.1016/j.brs.2016.02.002. Epub 2016 Feb 9.	Ly V	Brain Stimul	2016	2016/03/13	PMC4881415		10.1016/j.brs.2016.02.002	Wrong outcome
26923418	Older adults get episodic memory boosting from noninvasive stimulation of prefrontal cortex during learning	Sandrini M, Manenti R, Brambilla M, Cobelli C, Cohen LG, Cotelli M.	Neurobiol Aging. 2016 Mar;39:210-216. doi: 10.1016/j.neurobiolaging.2015.12.010. Epub 2015 Dec 29.	Sandrini M	Neurobiol Aging	2016	2016/03/01	PMC5108058	NIHMS824055	10.1016/j.neurobiolaging.2015.12.010	Wrong outcome
26912478	Preliminary Evidence That Excitatory Transcranial Direct Current Stimulation Extends Time to Task Failure of a Sustained, Submaximal Muscular Contraction in Older Adults	Oki K, Mahato NK, Nakazawa M, Amano S, France CR, Russ DW, Clark BC.	J Gerontol A Biol Sci Med Sci. 2016 Aug;71(8):1109-12. doi: 10.1093/gerona/glw011. Epub 2016 Feb 24.	Oki K	J Gerontol A Biol Sci Med Sci	2016	2016/02/26	PMC4945887		10.1093/gerona/glw011	Wrong outcome
26900961	Perceived Comfort and Blinding Efficacy in Randomised Sham-Controlled Transcranial Direct Current Stimulation (tDCS) Trials at 2 mA in Young and Older Healthy Adults	Wallace D, Cooper NR, Paulmann S, Fitzgerald PB, Russo R.	PLoS One. 2016 Feb 22;11(2):e0149703. doi: 10.1371/journal.pone.0149703. eCollection 2016.	Wallace D	PLoS One	2016	2016/02/23	PMC4763202		10.1371/journal.pone.0149703	Wrong outcome
26844419	High-Definition Transcranial Direct Current Stimulation Enhances Conditioned Pain Modulation in Healthy Volunteers: A Randomized Trial	Flood A, Waddington G, Cathcart S.	J Pain. 2016 May;17(5):600-5. doi: 10.1016/j.jpain.2016.01.472. Epub 2016 Feb 1.	Flood A	J Pain	2016	2016/02/05			10.1016/j.jpain.2016.01.472	Wrong outcome
26818528	Transcranial Stimulation of the Dorsolateral Prefrontal Cortex Prevents Stress-Induced Working Memory Deficits	Bogdanov M, Schwabe L.	J Neurosci. 2016 Jan 27;36(4):1429-37. doi: 10.1523/JNEUROSCI.3687-15.2016.	Bogdanov M	J Neurosci	2016	2016/01/29	PMC6604824		10.1523/JNEUROSCI.3687-15.2016	Wrong outcome
26814276	Transcranial Direct Current Stimulation (tDCS) Targeting Left Dorsolateral Prefrontal Cortex Modulates Task-Induced Acute Pain in Healthy Volunteers	Mariano TY, Van't Wout M, Garnaat SL, Rasmussen SA, Greenberg BD.	Pain Med. 2016 Apr;17(4):737-45. doi: 10.1093/pm/pnv042. Epub 2015 Dec 11.	Mariano TY	Pain Med	2016	2016/01/28	PMC4890232	NIHMS792363	10.1093/pm/pnv042	Wrong outcome
26774968	Online Effects of Transcranial Direct Current Stimulation in Real Time on Human Prefrontal and Striatal Metabolites	Hone-Blanchet A, Edden RA, Fecteau S.	Biol Psychiatry. 2016 Sep 15;80(6):432-438. doi: 10.1016/j.biopsych.2015.11.008. Epub 2015 Dec 1.	Hone-Blanchet A	Biol Psychiatry	2016	2016/01/18	PMC5512102	NIHMS879524	10.1016/j.biopsych.2015.11.008	Wrong outcome
26757368	Behavioural and neurofunctional impact of transcranial direct current stimulation on somatosensory learning	Hilgenstock R, Weiss T, Huonker R, Witte OW.	Hum Brain Mapp. 2016 Apr;37(4):1277-95. doi: 10.1002/hbm.23101. Epub 2016 Jan 12.	Hilgenstock R	Hum Brain Mapp	2016	2016/01/13	PMC6867357		10.1002/hbm.23101	Wrong outcome
26748883	5-Hz Transcranial Magnetic Stimulation for Comorbid Posttraumatic Stress Disorder and Major Depression	Philip NS, Ridout SJ, Albright SE, Sanchez G, Carpenter LL.	J Trauma Stress. 2016 Feb;29(1):93-6. doi: 10.1002/jts.22065. Epub 2016 Jan 7.	Philip NS	J Trauma Stress	2016	2016/01/11	PMC4849266	NIHMS781529	10.1002/jts.22065	Wrong outcome
26679936	Modulating Memory Performance in Healthy Subjects with Transcranial Direct Current Stimulation Over the Right Dorsolateral Prefrontal Cortex	Smirni D, Turriziani P, Mangano GR, Cipolotti L, Oliveri M.	PLoS One. 2015 Dec 17;10(12):e0144838. doi: 10.1371/journal.pone.0144838. eCollection 2015.	Smirni D	PLoS One	2015	2015/12/19	PMC4682999		10.1371/journal.pone.0144838	Wrong outcome
26674200	Improving Cycling Performance: Transcranial Direct Current Stimulation Increases Time to Exhaustion in Cycling	Vitor-Costa M, Okuno NM, Bortolotti H, Bertollo M, Boggio PS, Fregni F, Altimari LR.	PLoS One. 2015 Dec 16;10(12):e0144916. doi: 10.1371/journal.pone.0144916. eCollection 2015.	Vitor-Costa M	PLoS One	2015	2015/12/18	PMC4687680		10.1371/journal.pone.0144916	Wrong study design
26590516	Transcranial direct current stimulation reduces food-craving and measures of hyperphagia behavior in participants with Prader-Willi syndrome	Bravo GL, Poje AB, Perissinotti I, Marcondes BF, Villamar MF, Manzardo AM, Luque L, LePage JF, Stafford D, Fregni F, Butler MG.	Am J Med Genet B Neuropsychiatr Genet. 2016 Mar;171B(2):266-75. doi: 10.1002/ajmg.b.32401. Epub 2015 Nov 21.	Bravo GL	Am J Med Genet B Neuropsychiatr Genet	2016	2015/11/23	PMC6668339	NIHMS1043121	10.1002/ajmg.b.32401	Wrong study design
26572280	Transcranial Direct Current Brain Stimulation Increases Ability to Resist Smoking	Falcone M, Bernardo L, Ashare RL, Hamilton R, Faseyitan O, McKee SA, Loughead J, Lerman C.	Brain Stimul. 2016 Mar-Apr;9(2):191-6. doi: 10.1016/j.brs.2015.10.004. Epub 2015 Oct 23.	Falcone M	Brain Stimul	2016	2015/11/18	PMC4789149	NIHMS733139	10.1016/j.brs.2015.10.004	Wrong study design
26558386	Synergistic effect of combined transcranial direct current stimulation/constraint-induced movement therapy in children and young adults with hemiparesis: study protocol	Gillick B, Menk J, Mueller B, Meekins G, Krach LE, Feyma T, Rudser K.	BMC Pediatr. 2015 Nov 12;15:178. doi: 10.1186/s12887-015-0498-1.	Gillick B	BMC Pediatr	2015	2015/11/13	PMC4642615		10.1186/s12887-015-0498-1	Wrong study design
26530931	Neuromodulation targeted to the prefrontal cortex induces changes in energy intake and weight loss in obesity	Gluck ME, Alonso-Alonso M, Piaggi P, Weise CM, Jumpertz-von Schwartzenberg R, Reinhardt M, Wassermann EM, Venti CA, Votruba SB, Krakoff J.	Obesity (Silver Spring). 2015 Nov;23(11):2149-56. doi: 10.1002/oby.21313.	Gluck ME	Obesity (Silver Spring)	2015	2015/11/05	PMC4636021	NIHMS715497	10.1002/oby.21313	Wrong study design
26529225	Theta Burst Stimulation of the Cerebellum Modifies the TMS-Evoked N100 Potential, a Marker of GABA Inhibition	Harrington A, Hammond-Tooke GD.	PLoS One. 2015 Nov 3;10(11):e0141284. doi: 10.1371/journal.pone.0141284. eCollection 2015.	Harrington A	PLoS One	2015	2015/11/04	PMC4631469		10.1371/journal.pone.0141284	Wrong study design
26528814	Language and Memory Improvements following tDCS of Left Lateral Prefrontal Cortex	Hussey EK, Ward N, Christianson K, Kramer AF.	PLoS One. 2015 Nov 3;10(11):e0141417. doi: 10.1371/journal.pone.0141417. eCollection 2015.	Hussey EK	PLoS One	2015	2015/11/04	PMC4631603		10.1371/journal.pone.0141417	Wrong study design
26456677	Clinically Effective Treatment of Fibromyalgia Pain With High-Definition Transcranial Direct Current Stimulation: Phase II Open-Label Dose Optimization	Castillo-Saavedra L, Gebodh N, Bikson M, Diaz-Cruz C, Brandao R, Coutinho L, Truong D, Datta A, Shani-Hershkovich R, Weiss M, Laufer I, Reches A, Peremen Z, Geva A, Parra LC, Fregni F.	J Pain. 2016 Jan;17(1):14-26. doi: 10.1016/j.jpain.2015.09.009. Epub 2015 Oct 9.	Castillo-Saavedra L	J Pain	2016	2015/10/13	PMC5777157	NIHMS934280	10.1016/j.jpain.2015.09.009	Wrong study design
26420269	Neurostimulation for cognitive rehabilitation in stroke (NeuroCog): study protocol for a randomized controlled trial	Andrade SM, Fernández-Calvo B, Boggio PS, de Oliveira EA, Gomes LF, Pinheiro Júnior JE, Rodrigues RM, de Almeida NL, Moreira GM, Alves NT.	Trials. 2015 Sep 29;16:435. doi: 10.1186/s13063-015-0945-1.	Andrade SM	Trials	2015	2015/10/01	PMC4589066		10.1186/s13063-015-0945-1	Wrong study design
26409409	Anodal direct current stimulation in the healthy aged: Effects determined by the hemisphere stimulated	Marquez J, Conley A, Karayanidis F, Lagopoulos J, Parsons M.	Restor Neurol Neurosci. 2015;33(4):509-19. doi: 10.3233/RNN-140490.	Marquez J	Restor Neurol Neurosci	2015	2015/09/28	PMC4923724		10.3233/RNN-140490	Wrong study design
26409407	Anodal transcranial direct current stimulation of motor cortex does not ameliorate spasticity in multiple sclerosis	Iodice R, Dubbioso R, Ruggiero L, Santoro L, Manganelli F.	Restor Neurol Neurosci. 2015;33(4):487-92. doi: 10.3233/RNN-150495.	Iodice R	Restor Neurol Neurosci	2015	2015/09/28			10.3233/RNN-150495	Wrong study design
26381733	Analgesic effect of cathodal transcranial current stimulation over right dorsolateral prefrontal cortex in subjects with muscular temporomandibular disorders: study protocol for a randomized controlled trial	Brandão Filho RA, Baptista AF, Brandão Rde A, Meneses FM, Okeson J, de Sena EP.	Trials. 2015 Sep 17;16:415. doi: 10.1186/s13063-015-0938-0.	Brandão Filho RA	Trials	2015	2015/09/19	PMC4574533		10.1186/s13063-015-0938-0	Wrong study design
26339204	A Feasibility Study of Bilateral Anodal Stimulation of the Prefrontal Cortex Using High-Definition Electrodes in Healthy Participants	Xu J, Healy SM, Truong DQ, Datta A, Bikson M, Potenza MN.	Yale J Biol Med. 2015 Sep 3;88(3):219-25. eCollection 2015 Sep.	Xu J	Yale J Biol Med	2015	2015/09/05	PMC4553641			Wrong study design
26329381	Chronic Enhancement of Serotonin Facilitates Excitatory Transcranial Direct Current Stimulation-Induced Neuroplasticity	Kuo HI, Paulus W, Batsikadze G, Jamil A, Kuo MF, Nitsche MA.	Neuropsychopharmacology. 2016 Apr;41(5):1223-30. doi: 10.1038/npp.2015.270. Epub 2015 Sep 2.	Kuo HI	Neuropsychopharmacology	2016	2015/09/03	PMC4793106		10.1038/npp.2015.270	Wrong study design
26303936	Effects of Fronto-Temporal Transcranial Direct Current Stimulation on Auditory Verbal Hallucinations and Resting-State Functional Connectivity of the Left Temporo-Parietal Junction in Patients With Schizophrenia	Mondino M, Jardri R, Suaud-Chagny MF, Saoud M, Poulet E, Brunelin J.	Schizophr Bull. 2016 Mar;42(2):318-26. doi: 10.1093/schbul/sbv114. Epub 2015 Aug 24.	Mondino M	Schizophr Bull	2016	2015/08/26	PMC4753593		10.1093/schbul/sbv114	Wrong study design
26297371	Combined exercise and transcranial direct current stimulation intervention for knee osteoarthritis: protocol for a pilot randomised controlled trial	Chang WJ, Bennell KL, Hodges PW, Hinman RS, Liston MB, Schabrun SM.	BMJ Open. 2015 Aug 21;5(8):e008482. doi: 10.1136/bmjopen-2015-008482.	Chang WJ	BMJ Open	2015	2015/08/23	PMC4550738		10.1136/bmjopen-2015-008482	Wrong study design
26280313	"Unfocus" on foc.us: commercial tDCS headset impairs working memory	Steenbergen L, Sellaro R, Hommel B, Lindenberger U, Kühn S, Colzato LS.	Exp Brain Res. 2016 Mar;234(3):637-43. doi: 10.1007/s00221-015-4391-9. Epub 2015 Aug 18.	Steenbergen L	Exp Brain Res	2016	2015/08/18	PMC4751189		10.1007/s00221-015-4391-9	Wrong study design
26267861	A Randomized, Double-Blind, Sham-Controlled Trial of Transcranial Direct Current Stimulation in Attention-Deficit/Hyperactivity Disorder	Cosmo C, Baptista AF, de Araújo AN, do Rosário RS, Miranda JG, Montoya P, de Sena EP.	PLoS One. 2015 Aug 12;10(8):e0135371. doi: 10.1371/journal.pone.0135371. eCollection 2015.	Cosmo C	PLoS One	2015	2015/08/13	PMC4534404		10.1371/journal.pone.0135371	Wrong study design
26226938	High-Definition and Non-invasive Brain Modulation of Pain and Motor Dysfunction in Chronic TMD	Donnell A, D Nascimento T, Lawrence M, Gupta V, Zieba T, Truong DQ, Bikson M, Datta A, Bellile E, DaSilva AF.	Brain Stimul. 2015 Nov-Dec;8(6):1085-92. doi: 10.1016/j.brs.2015.06.008. Epub 2015 Jun 23.	Donnell A	Brain Stimul	2015	2015/08/01	PMC4656049	NIHMS716636	10.1016/j.brs.2015.06.008	Wrong study design
26177541	Anodal Transcranial Pulsed Current Stimulation: The Effects of Pulse Duration on Corticospinal Excitability	Jaberzadeh S, Bastani A, Zoghi M, Morgan P, Fitzgerald PB.	PLoS One. 2015 Jul 15;10(7):e0131779. doi: 10.1371/journal.pone.0131779. eCollection 2015.	Jaberzadeh S	PLoS One	2015	2015/07/16	PMC4503737		10.1371/journal.pone.0131779	Wrong study design
26176930	The Escitalopram versus Electric Current Therapy for Treating Depression Clinical Study (ELECT-TDCS): rationale and study design of a non-inferiority, triple-arm, placebo-controlled clinical trial	Brunoni AR, Sampaio-Junior B, Moffa AH, Borrione L, Nogueira BS, Aparício LV, Veronezi B, Moreno M, Fernandes RA, Tavares D, Bueno PV, Seibt O, Bikson M, Fraguas R, Benseñor IM.	Sao Paulo Med J. 2015 May-Jun;133(3):252-63. doi: 10.1590/1516-3180.2014.00351712. Epub 2015 Jun 1.	Brunoni AR	Sao Paulo Med J	2015	2015/07/16	PMC10876376		10.1590/1516-3180.2014.00351712	Wrong study design
26116933	Memory improvement via slow-oscillatory stimulation during sleep in older adults	Westerberg CE, Florczak SM, Weintraub S, Mesulam MM, Marshall L, Zee PC, Paller KA.	Neurobiol Aging. 2015 Sep;36(9):2577-86. doi: 10.1016/j.neurobiolaging.2015.05.014. Epub 2015 Jun 3.	Westerberg CE	Neurobiol Aging	2015	2015/06/29	PMC4523433	NIHMS696779	10.1016/j.neurobiolaging.2015.05.014	Wrong study design
26073148	Delayed enhancement of multitasking performance: Effects of anodal transcranial direct current stimulation on the prefrontal cortex	Hsu WY, Zanto TP, Anguera JA, Lin YY, Gazzaley A.	Cortex. 2015 Aug;69:175-85. doi: 10.1016/j.cortex.2015.05.014. Epub 2015 May 22.	Hsu WY	Cortex	2015	2015/06/16	PMC4522400	NIHMS693852	10.1016/j.cortex.2015.05.014	Wrong study design
26065432	A Randomized Placebo-Controlled Trial of Targeted Prefrontal Cortex Modulation with Bilateral tDCS in Patients with Crack-Cocaine Dependence	Batista EK, Klauss J, Fregni F, Nitsche MA, Nakamura-Palacios EM.	Int J Neuropsychopharmacol. 2015 Jun 10;18(12):pyv066. doi: 10.1093/ijnp/pyv066.	Batista EK	Int J Neuropsychopharmacol	2015	2015/06/13	PMC4675977		10.1093/ijnp/pyv066	Wrong study design
25985442	Transcranial direct current stimulation of the left dorsolateral prefrontal cortex shifts preference of moral judgments	Kuehne M, Heimrath K, Heinze HJ, Zaehle T.	PLoS One. 2015 May 18;10(5):e0127061. doi: 10.1371/journal.pone.0127061. eCollection 2015.	Kuehne M	PLoS One	2015	2015/05/19	PMC4436128		10.1371/journal.pone.0127061	Wrong study design
25953016	Prospective multicenter study with a 1-year analysis of a new vascular graft used for early cannulation in patients undergoing hemodialysis	Glickman MH, Burgess J, Cull D, Roy-Chaudhury P, Schanzer H.	J Vasc Surg. 2015 Aug;62(2):434-41. doi: 10.1016/j.jvs.2015.03.020. Epub 2015 May 4.	Glickman MH	J Vasc Surg	2015	2015/05/09			10.1016/j.jvs.2015.03.020	Wrong study design
25951227	Transcranial Electrical Stimulation over Dorsolateral Prefrontal Cortex Modulates Processing of Social Cognitive and Affective Information	Conson M, Errico D, Mazzarella E, Giordano M, Grossi D, Trojano L.	PLoS One. 2015 May 7;10(5):e0126448. doi: 10.1371/journal.pone.0126448. eCollection 2015.	Conson M	PLoS One	2015	2015/05/08	PMC4423854		10.1371/journal.pone.0126448	Wrong study design
25948272	Modulating conscious movement intention by noninvasive brain stimulation and the underlying neural mechanisms	Douglas ZH, Maniscalco B, Hallett M, Wassermann EM, He BJ.	J Neurosci. 2015 May 6;35(18):7239-55. doi: 10.1523/JNEUROSCI.4894-14.2015.	Douglas ZH	J Neurosci	2015	2015/05/08	PMC4420786		10.1523/JNEUROSCI.4894-14.2015	Wrong study design
25933204	Anodal tDCS over the Motor Cortex on Prepared and Unprepared Responses in Young Adults	Conley AC, Marquez J, Parsons MW, Fulham WR, Heathcote A, Karayanidis F.	PLoS One. 2015 May 1;10(5):e0124509. doi: 10.1371/journal.pone.0124509. eCollection 2015.	Conley AC	PLoS One	2015	2015/05/02	PMC4416898		10.1371/journal.pone.0124509	Wrong study design
25913062	Functional role of frontal alpha oscillations in creativity	Lustenberger C, Boyle MR, Foulser AA, Mellin JM, Fröhlich F.	Cortex. 2015 Jun;67:74-82. doi: 10.1016/j.cortex.2015.03.012. Epub 2015 Apr 1.	Lustenberger C	Cortex	2015	2015/04/28	PMC4451406	NIHMS676978	10.1016/j.cortex.2015.03.012	Wrong study design
25909846	Impact of Anodal and Cathodal Transcranial Direct Current Stimulation over the Left Dorsolateral Prefrontal Cortex during Attention Bias Modification: An Eye-Tracking Study	Heeren A, Baeken C, Vanderhasselt MA, Philippot P, de Raedt R.	PLoS One. 2015 Apr 24;10(4):e0124182. doi: 10.1371/journal.pone.0124182. eCollection 2015.	Heeren A	PLoS One	2015	2015/04/25	PMC4409339		10.1371/journal.pone.0124182	Wrong study design
25883244	Effectiveness of transcranial direct current stimulation preceding cognitive behavioural management for chronic low back pain: sham controlled double blinded randomised controlled trial	Luedtke K, Rushton A, Wright C, Jürgens T, Polzer A, Mueller G, May A.	BMJ. 2015 Apr 16;350:h1640. doi: 10.1136/bmj.h1640.	Luedtke K	BMJ	2015	2015/04/18	PMC4399394		10.1136/bmj.h1640	Wrong study design
25849358	Longitudinal neurostimulation in older adults improves working memory	Jones KT, Stephens JA, Alam M, Bikson M, Berryhill ME.	PLoS One. 2015 Apr 7;10(4):e0121904. doi: 10.1371/journal.pone.0121904. eCollection 2015.	Jones KT	PLoS One	2015	2015/04/08	PMC4388845		10.1371/journal.pone.0121904	Wrong study design
25795621	Oscillating Square Wave Transcranial Direct Current Stimulation (tDCS) Delivered During Slow Wave Sleep Does Not Improve Declarative Memory More Than Sham: A Randomized Sham Controlled Crossover Study	Sahlem GL, Badran BW, Halford JJ, Williams NR, Korte JE, Leslie K, Strachan M, Breedlove JL, Runion J, Bachman DL, Uhde TW, Borckardt JJ, George MS.	Brain Stimul. 2015 May-Jun;8(3):528-34. doi: 10.1016/j.brs.2015.01.414. Epub 2015 Feb 16.	Sahlem GL	Brain Stimul	2015	2015/03/22	PMC4598642	NIHMS664944	10.1016/j.brs.2015.01.414	Wrong study design
25738603	How does anodal transcranial direct current stimulation of the pain neuromatrix affect brain excitability and pain perception? A randomised, double-blind, sham-control study	Vaseghi B, Zoghi M, Jaberzadeh S.	PLoS One. 2015 Mar 4;10(3):e0118340. doi: 10.1371/journal.pone.0118340. eCollection 2015.	Vaseghi B	PLoS One	2015	2015/03/05	PMC4349802		10.1371/journal.pone.0118340	Wrong study design
25708347	Effects of acute transcranial direct current stimulation in hot and cold working memory tasks in healthy and depressed subjects	Moreno ML, Vanderhasselt MA, Carvalho AF, Moffa AH, Lotufo PA, Benseñor IM, Brunoni AR.	Neurosci Lett. 2015 Mar 30;591:126-131. doi: 10.1016/j.neulet.2015.02.036. Epub 2015 Feb 20.	Moreno ML	Neurosci Lett	2015	2015/02/25			10.1016/j.neulet.2015.02.036	Wrong study design
25636503	Analgesic efficacy of cerebral and peripheral electrical stimulation in chronic nonspecific low back pain: a randomized, double-blind, factorial clinical trial	Hazime FA, de Freitas DG, Monteiro RL, Maretto RL, Carvalho NA, Hasue RH, João SM.	BMC Musculoskelet Disord. 2015 Jan 31;16(1):7. doi: 10.1186/s12891-015-0461-1.	Hazime FA	BMC Musculoskelet Disord	2015	2015/02/01	PMC4323215		10.1186/s12891-015-0461-1	Wrong study design
25632079	Improving motor performance without training: the effect of combining mirror visual feedback with transcranial direct current stimulation	von Rein E, Hoff M, Kaminski E, Sehm B, Steele CJ, Villringer A, Ragert P.	J Neurophysiol. 2015 Apr 1;113(7):2383-9. doi: 10.1152/jn.00832.2014. Epub 2015 Jan 28.	von Rein E	J Neurophysiol	2015	2015/01/30	PMC4416593		10.1152/jn.00832.2014	Wrong study design
25548192	Enhancing long-term memory with stimulation tunes visual attention in one trial	Reinhart RM, Woodman GF.	Proc Natl Acad Sci U S A. 2015 Jan 13;112(2):625-30. doi: 10.1073/pnas.1417259112. Epub 2014 Dec 29.	Reinhart RM	Proc Natl Acad Sci U S A	2015	2014/12/31	PMC4299199		10.1073/pnas.1417259112	Wrong study design
25547776	Feasibility of using high-definition transcranial direct current stimulation (HD-tDCS) to enhance treatment outcomes in persons with aphasia	Richardson J, Datta A, Dmochowski J, Parra LC, Fridriksson J.	NeuroRehabilitation. 2015;36(1):115-26. doi: 10.3233/NRE-141199.	Richardson J	NeuroRehabilitation	2015	2014/12/31	PMC5764169	NIHMS931281	10.3233/NRE-141199	Wrong study design
25544804	Prefronto-cerebellar transcranial direct current stimulation improves sleep quality in euthymic bipolar patients: a brief report	Minichino A, Bersani FS, Spagnoli F, Corrado A, De Michele F, Calò WK, Primavera M, Yang B, Bernabei L, Macrì F, Vergnani L, Biondi M, Delle Chiaie R.	Behav Neurol. 2014;2014:876521. doi: 10.1155/2014/876521. Epub 2014 Dec 7.	Minichino A	Behav Neurol	2014	2014/12/30	PMC4273569		10.1155/2014/876521	Wrong study design
25534369	Study design for the fostering eating after stroke with transcranial direct current stimulation trial: a randomized controlled intervention for improving Dysphagia after acute ischemic stroke	Marchina S, Schlaug G, Kumar S.	J Stroke Cerebrovasc Dis. 2015 Mar;24(3):511-20. doi: 10.1016/j.jstrokecerebrovasdis.2014.09.027. Epub 2014 Dec 19.	Marchina S	J Stroke Cerebrovasc Dis	2015	2014/12/24	PMC4359639	NIHMS632325	10.1016/j.jstrokecerebrovasdis.2014.09.027	Wrong study design
25488186	Neural substrates underlying stimulation-enhanced motor skill learning after stroke	Lefebvre S, Dricot L, Laloux P, Gradkowski W, Desfontaines P, Evrard F, Peeters A, Jamart J, Vandermeeren Y.	Brain. 2015 Jan;138(Pt 1):149-63. doi: 10.1093/brain/awu336. Epub 2014 Dec 8.	Lefebvre S	Brain	2015	2014/12/10	PMC4441084		10.1093/brain/awu336	Wrong study design
25461825	Intensity dependent effects of transcranial direct current stimulation on corticospinal excitability in chronic spinal cord injury	Murray LM, Edwards DJ, Ruffini G, Labar D, Stampas A, Pascual-Leone A, Cortes M.	Arch Phys Med Rehabil. 2015 Apr;96(4 Suppl):S114-21. doi: 10.1016/j.apmr.2014.11.004. Epub 2014 Nov 22.	Murray LM	Arch Phys Med Rehabil	2015	2014/12/03	PMC4380548	NIHMS644545	10.1016/j.apmr.2014.11.004	Wrong study design
25455589	Transcranial electric stimulation and neurocognitive training in clinically depressed patients: a pilot study of the effects on rumination	Vanderhasselt MA, De Raedt R, Namur V, Lotufo PA, Bensenor IM, Boggio PS, Brunoni AR.	Prog Neuropsychopharmacol Biol Psychiatry. 2015 Mar 3;57:93-9. doi: 10.1016/j.pnpbp.2014.09.015. Epub 2014 Oct 22.	Vanderhasselt MA	Prog Neuropsychopharmacol Biol Psychiatry	2015	2014/12/03			10.1016/j.pnpbp.2014.09.015	Wrong study design
25424567	Patient-conducted anodal transcranial direct current stimulation of the motor cortex alleviates pain in trigeminal neuralgia	Hagenacker T, Bude V, Naegel S, Holle D, Katsarava Z, Diener HC, Obermann M.	J Headache Pain. 2014 Nov 25;15(1):78. doi: 10.1186/1129-2377-15-78.	Hagenacker T	J Headache Pain	2014	2014/11/27	PMC4256974		10.1186/1129-2377-15-78	Wrong study design
25373724	Pain reduction in myofascial pain syndrome by anodal transcranial direct current stimulation combined with standard treatment: a randomized controlled study	Sakrajai P, Janyacharoen T, Jensen MP, Sawanyawisuth K, Auvichayapat N, Tunkamnerdthai O, Keeratitanont K, Auvichayapat P.	Clin J Pain. 2014 Dec;30(12):1076-83. doi: 10.1097/AJP.0000000000000069.	Sakrajai P	Clin J Pain	2014	2014/11/07	PMC4224017	NIHMS558127	10.1097/AJP.0000000000000069	Wrong study design
25371383	Excitatory and inhibitory brain metabolites as targets of motor cortex transcranial direct current stimulation therapy and predictors of its efficacy in fibromyalgia	Foerster BR, Nascimento TD, DeBoer M, Bender MA, Rice IC, Truong DQ, Bikson M, Clauw DJ, Zubieta JK, Harris RE, DaSilva AF.	Arthritis Rheumatol. 2015 Feb;67(2):576-81. doi: 10.1002/art.38945.	Foerster BR	Arthritis Rheumatol	2015	2014/11/06	PMC4446981	NIHMS692286	10.1002/art.38945	Wrong study design
25341455	Analgesic effect of transcranial direct current stimulation on central post-stroke pain	Bae SH, Kim GD, Kim KY.	Tohoku J Exp Med. 2014 Nov;234(3):189-95. doi: 10.1620/tjem.234.189.	Bae SH	Tohoku J Exp Med	2014	2014/10/25			10.1620/tjem.234.189	Wrong study design
25287554	Baseline brain activity predicts response to neuromodulatory pain treatment	Jensen MP, Sherlin LH, Fregni F, Gianas A, Howe JD, Hakimian S.	Pain Med. 2014 Dec;15(12):2055-63. doi: 10.1111/pme.12546. Epub 2014 Oct 7.	Jensen MP	Pain Med	2014	2014/10/08	PMC4467571	NIHMS695497	10.1111/pme.12546	Wrong study design
25172025	Assessment of non-BDNF neurotrophins and GDNF levels after depression treatment with sertraline and transcranial direct current stimulation in a factorial, randomized, sham-controlled trial (SELECT-TDCS): an exploratory analysis	Brunoni AR, Machado-Vieira R, Zarate CA Jr, Vieira EL, Valiengo L, Benseñor IM, Lotufo PA, Gattaz WF, Teixeira AL.	Prog Neuropsychopharmacol Biol Psychiatry. 2015 Jan 2;56:91-6. doi: 10.1016/j.pnpbp.2014.08.009. Epub 2014 Aug 27.	Brunoni AR	Prog Neuropsychopharmacol Biol Psychiatry	2015	2014/08/31	PMC4258544	NIHMS629589	10.1016/j.pnpbp.2014.08.009	Wrong study design
25099550	Repetitive electric brain stimulation reduces food intake in humans	Jauch-Chara K, Kistenmacher A, Herzog N, Schwarz M, Schweiger U, Oltmanns KM.	Am J Clin Nutr. 2014 Oct;100(4):1003-9. doi: 10.3945/ajcn.113.075481. Epub 2014 Aug 6.	Jauch-Chara K	Am J Clin Nutr	2014	2014/08/08			10.3945/ajcn.113.075481	Wrong outcome
25029273	Building up analgesia in humans via the endogenous μ-opioid system by combining placebo and active tDCS: a preliminary report	DosSantos MF, Martikainen IK, Nascimento TD, Love TM, DeBoer MD, Schambra HM, Bikson M, Zubieta JK, DaSilva AF.	PLoS One. 2014 Jul 16;9(7):e102350. doi: 10.1371/journal.pone.0102350. eCollection 2014.	DosSantos MF	PLoS One	2014	2014/07/17	PMC4100885		10.1371/journal.pone.0102350	Wrong outcome
25008145	A randomized controlled trial of targeted prefrontal cortex modulation with tDCS in patients with alcohol dependence	Klauss J, Penido Pinheiro LC, Silva Merlo BL, de Almeida Correia Santos G, Fregni F, Nitsche MA, Miyuki Nakamura-Palacios E.	Int J Neuropsychopharmacol. 2014 Nov;17(11):1793-803. doi: 10.1017/S1461145714000984. Epub 2014 Jul 10.	Klauss J	Int J Neuropsychopharmacol	2014	2014/07/11			10.1017/S1461145714000984	Wrong outcome
24999827	Changes in corticomotor excitability and intracortical inhibition of the primary motor cortex forearm area induced by anodal tDCS	Zhang X, Woolley DG, Swinnen SP, Feys H, Meesen R, Wenderoth N.	PLoS One. 2014 Jul 7;9(7):e101496. doi: 10.1371/journal.pone.0101496. eCollection 2014.	Zhang X	PLoS One	2014	2014/07/08	PMC4084808		10.1371/journal.pone.0101496	Wrong outcome
24914953	Modulation of cortical activity by transcranial direct current stimulation in patients with affective disorder	Powell TY, Boonstra TW, Martin DM, Loo CK, Breakspear M.	PLoS One. 2014 Jun 10;9(6):e98503. doi: 10.1371/journal.pone.0098503. eCollection 2014.	Powell TY	PLoS One	2014	2014/06/11	PMC4051608		10.1371/journal.pone.0098503	Wrong outcome
24895588	The ineffective role of cathodal tDCS in enhancing the functional motor outcomes in early phase of stroke rehabilitation: an experimental trial	Fusco A, Assenza F, Iosa M, Izzo S, Altavilla R, Paolucci S, Vernieri F.	Biomed Res Int. 2014;2014:547290. doi: 10.1155/2014/547290. Epub 2014 May 5.	Fusco A	Biomed Res Int	2014	2014/06/05	PMC4026962		10.1155/2014/547290	Wrong outcome
24883390	Benefits of repetitive transcranial magnetic stimulation (rTMS) for spastic subjects: clinical, functional, and biomechanical parameters for lower limb and walking in five hemiparetic patients	Terreaux L, Gross R, Leboeuf F, Desal H, Hamel O, Nguyen JP, Pérot C, Buffenoir K.	ScientificWorldJournal. 2014;2014:389350. doi: 10.1155/2014/389350. Epub 2014 Apr 29.	Terreaux L	ScientificWorldJournal	2014	2014/06/03	PMC4032683		10.1155/2014/389350	Wrong outcome
24825251	State dependent effect of transcranial direct current stimulation (tDCS) on methamphetamine craving	Shahbabaie A, Golesorkhi M, Zamanian B, Ebrahimpoor M, Keshvari F, Nejati V, Fregni F, Ekhtiari H.	Int J Neuropsychopharmacol. 2014 Oct;17(10):1591-8. doi: 10.1017/S1461145714000686. Epub 2014 May 14.	Shahbabaie A	Int J Neuropsychopharmacol	2014	2014/05/15			10.1017/S1461145714000686	Wrong outcome
24814566	Modulation of smoking and decision-making behaviors with transcranial direct current stimulation in tobacco smokers: a preliminary study	Fecteau S, Agosta S, Hone-Blanchet A, Fregni F, Boggio P, Ciraulo D, Pascual-Leone A.	Drug Alcohol Depend. 2014 Jul 1;140:78-84. doi: 10.1016/j.drugalcdep.2014.03.036. Epub 2014 Apr 16.	Fecteau S	Drug Alcohol Depend	2014	2014/05/13	PMC4242508	NIHMS594166	10.1016/j.drugalcdep.2014.03.036	Wrong outcome
24806685	Human memory retrieval and inhibitory control in the brain: beyond correlational evidence	Penolazzi B, Stramaccia DF, Braga M, Mondini S, Galfano G.	J Neurosci. 2014 May 7;34(19):6606-10. doi: 10.1523/JNEUROSCI.0349-14.2014.	Penolazzi B	J Neurosci	2014	2014/05/09	PMC6608142		10.1523/JNEUROSCI.0349-14.2014	Wrong outcome
24799153	Investigation of central nervous system dysfunction in chronic pelvic pain using magnetic resonance spectroscopy and noninvasive brain stimulation	Simis M, Reidler JS, Duarte Macea D, Moreno Duarte I, Wang X, Lenkinski R, Petrozza JC, Fregni F.	Pain Pract. 2015 Jun;15(5):423-32. doi: 10.1111/papr.12202. Epub 2014 May 2.	Simis M	Pain Pract	2015	2014/05/07	PMC4216781	NIHMS577243	10.1111/papr.12202	Wrong outcome
24767004	Cognitive control therapy and transcranial direct current stimulation for depression: a randomized, double-blinded, controlled trial	Brunoni AR, Boggio PS, De Raedt R, Benseñor IM, Lotufo PA, Namur V, Valiengo LC, Vanderhasselt MA.	J Affect Disord. 2014 Jun;162:43-9. doi: 10.1016/j.jad.2014.03.026. Epub 2014 Mar 27.	Brunoni AR	J Affect Disord	2014	2014/04/29			10.1016/j.jad.2014.03.026	Wrong outcome
24702987	BDNF plasma levels after antidepressant treatment with sertraline and transcranial direct current stimulation: results from a factorial, randomized, sham-controlled trial	Brunoni AR, Machado-Vieira R, Zarate CA Jr, Vieira EL, Vanderhasselt MA, Nitsche MA, Valiengo L, Benseñor IM, Lotufo PA, Gattaz WF, Teixeira AL.	Eur Neuropsychopharmacol. 2014 Jul;24(7):1144-51. doi: 10.1016/j.euroneuro.2014.03.006. Epub 2014 Mar 27.	Brunoni AR	Eur Neuropsychopharmacol	2014	2014/04/08	PMC4081041	NIHMS596562	10.1016/j.euroneuro.2014.03.006	Wrong outcome
24651375	Does transcranial direct current stimulation to prefrontal cortex affect mood and emotional memory retrieval in healthy individuals?	Morgan HM, Davis NJ, Bracewell RM.	PLoS One. 2014 Mar 20;9(3):e92162. doi: 10.1371/journal.pone.0092162. eCollection 2014.	Morgan HM	PLoS One	2014	2014/03/22	PMC3961298		10.1371/journal.pone.0092162	Wrong outcome
24623508	A dissociation between propriospinal facilitation and inhibition after bilateral transcranial direct current stimulation	McCambridge AB, Stinear JW, Byblow WD.	J Neurophysiol. 2014 Jun 1;111(11):2187-95. doi: 10.1152/jn.00879.2013. Epub 2014 Mar 12.	McCambridge AB	J Neurophysiol	2014	2014/03/14			10.1152/jn.00879.2013	Wrong outcome
24599463	Transcranial direct current stimulation over right dorsolateral prefrontal cortex enhances error awareness in older age	Harty S, Robertson IH, Miniussi C, Sheehy OC, Devine CA, McCreery S, O'Connell RG.	J Neurosci. 2014 Mar 5;34(10):3646-52. doi: 10.1523/JNEUROSCI.5308-13.2014.	Harty S	J Neurosci	2014	2014/03/07	PMC6608991		10.1523/JNEUROSCI.5308-13.2014	Wrong population
24523562	Nonlinear dose-dependent impact of D1 receptor activation on motor cortex plasticity in humans	Fresnoza S, Paulus W, Nitsche MA, Kuo MF.	J Neurosci. 2014 Feb 12;34(7):2744-53. doi: 10.1523/JNEUROSCI.3655-13.2014.	Fresnoza S	J Neurosci	2014	2014/02/14	PMC6802752		10.1523/JNEUROSCI.3655-13.2014	Wrong population
24431461	Bihemispheric transcranial direct current stimulation enhances effector-independent representations of motor synergy and sequence learning	Waters-Metenier S, Husain M, Wiestler T, Diedrichsen J.	J Neurosci. 2014 Jan 15;34(3):1037-50. doi: 10.1523/JNEUROSCI.2282-13.2014.	Waters-Metenier S	J Neurosci	2014	2014/01/17	PMC3891947		10.1523/JNEUROSCI.2282-13.2014	Wrong population
24349067	Preliminary evidence that anodal transcranial direct current stimulation enhances time to task failure of a sustained submaximal contraction	Williams PS, Hoffman RL, Clark BC.	PLoS One. 2013 Dec 9;8(12):e81418. doi: 10.1371/journal.pone.0081418. eCollection 2013.	Williams PS	PLoS One	2013	2013/12/19	PMC3857184		10.1371/journal.pone.0081418	Wrong population
24150249	Cytokines plasma levels during antidepressant treatment with sertraline and transcranial direct current stimulation (tDCS): results from a factorial, randomized, controlled trial	Brunoni AR, Machado-Vieira R, Zarate CA, Valiengo L, Vieira EL, Benseñor IM, Lotufo PA, Gattaz WF, Teixeira AL.	Psychopharmacology (Berl). 2014 Apr;231(7):1315-23. doi: 10.1007/s00213-013-3322-3. Epub 2013 Oct 23.	Brunoni AR	Psychopharmacology (Berl)	2014	2013/10/24	PMC4081040	NIHMS596564	10.1007/s00213-013-3322-3	Wrong population
24089493	Facilitation of inferior frontal cortex by transcranial direct current stimulation induces perceptual learning of severely degraded speech	Sehm B, Schnitzler T, Obleser J, Groba A, Ragert P, Villringer A, Obrig H.	J Neurosci. 2013 Oct 2;33(40):15868-78. doi: 10.1523/JNEUROSCI.5466-12.2013.	Sehm B	J Neurosci	2013	2013/10/04	PMC6618468		10.1523/JNEUROSCI.5466-12.2013	Wrong population
24080439	Anodal transcranial direct current stimulation (tDCS) over the motor cortex increases sympathetic nerve activity	Clancy JA, Johnson R, Raw R, Deuchars SA, Deuchars J.	Brain Stimul. 2014 Jan-Feb;7(1):97-104. doi: 10.1016/j.brs.2013.08.005. Epub 2013 Sep 18.	Clancy JA	Brain Stimul	2014	2013/10/02			10.1016/j.brs.2013.08.005	Wrong population
24060107	Differential improvement in depressive symptoms for tDCS alone and combined with pharmacotherapy: an exploratory analysis from the Sertraline vs. Electrical Current Therapy for Treating Depression Clinical Study	Brunoni AR, Júnior RF, Kemp AH, Lotufo PA, Benseñor IM, Fregni F.	Int J Neuropsychopharmacol. 2014 Jan;17(1):53-61. doi: 10.1017/S1461145713001065. Epub 2013 Sep 23.	Brunoni AR	Int J Neuropsychopharmacol	2014	2013/09/25			10.1017/S1461145713001065	Wrong population
23988131	Transcranial direct current stimulation over multiple days improves learning and maintenance of a novel vocabulary	Meinzer M, Jähnigen S, Copland DA, Darkow R, Grittner U, Avirame K, Rodriguez AD, Lindenberg R, Flöel A.	Cortex. 2014 Jan;50:137-47. doi: 10.1016/j.cortex.2013.07.013. Epub 2013 Aug 6.	Meinzer M	Cortex	2014	2013/08/31			10.1016/j.cortex.2013.07.013	Wrong population
23884951	Anodal transcranial direct current stimulation temporarily reverses age-associated cognitive decline and functional brain activity changes	Meinzer M, Lindenberg R, Antonenko D, Flaisch T, Flöel A.	J Neurosci. 2013 Jul 24;33(30):12470-8. doi: 10.1523/JNEUROSCI.5743-12.2013.	Meinzer M	J Neurosci	2013	2013/07/26	PMC6618670		10.1523/JNEUROSCI.5743-12.2013	Wrong population
23857313	Transcranial direct current stimulation enhances recovery of stereopsis in adults with amblyopia	Spiegel DP, Li J, Hess RF, Byblow WD, Deng D, Yu M, Thompson B.	Neurotherapeutics. 2013 Oct;10(4):831-9. doi: 10.1007/s13311-013-0200-y.	Spiegel DP	Neurotherapeutics	2013	2013/07/17	PMC3805870		10.1007/s13311-013-0200-y	Wrong population
23815634	Induction of cortical plasticity and improved motor performance following unilateral and bilateral transcranial direct current stimulation of the primary motor cortex	Kidgell DJ, Goodwill AM, Frazer AK, Daly RM.	BMC Neurosci. 2013 Jul 1;14:64. doi: 10.1186/1471-2202-14-64.	Kidgell DJ	BMC Neurosci	2013	2013/07/03	PMC3701480		10.1186/1471-2202-14-64	Wrong population
23759172	Heart rate variability is a trait marker of major depressive disorder: evidence from the sertraline vs. electric current therapy to treat depression clinical study	Brunoni AR, Kemp AH, Dantas EM, Goulart AC, Nunes MA, Boggio PS, Mill JG, Lotufo PA, Fregni F, Benseñor IM.	Int J Neuropsychopharmacol. 2013 Oct;16(9):1937-49. doi: 10.1017/S1461145713000497. Epub 2013 Jun 12.	Brunoni AR	Int J Neuropsychopharmacol	2013	2013/06/14			10.1017/S1461145713000497	Wrong population
23719048	Can transcranial direct current stimulation enhance outcomes from cognitive training? A randomized controlled trial in healthy participants	Martin DM, Liu R, Alonzo A, Green M, Player MJ, Sachdev P, Loo CK.	Int J Neuropsychopharmacol. 2013 Oct;16(9):1927-36. doi: 10.1017/S1461145713000539. Epub 2013 May 30.	Martin DM	Int J Neuropsychopharmacol	2013	2013/05/31			10.1017/S1461145713000539	Wrong population
23680943	Effect of serotonin on paired associative stimulation-induced plasticity in the human motor cortex	Batsikadze G, Paulus W, Kuo MF, Nitsche MA.	Neuropsychopharmacology. 2013 Oct;38(11):2260-7. doi: 10.1038/npp.2013.127. Epub 2013 May 17.	Batsikadze G	Neuropsychopharmacology	2013	2013/05/18	PMC3773677		10.1038/npp.2013.127	Wrong population
23577272	Different current intensities of anodal transcranial direct current stimulation do not differentially modulate motor cortex plasticity	Kidgell DJ, Daly RM, Young K, Lum J, Tooley G, Jaberzadeh S, Zoghi M, Pearce AJ.	Neural Plast. 2013;2013:603502. doi: 10.1155/2013/603502. Epub 2013 Mar 18.	Kidgell DJ	Neural Plast	2013	2013/04/12	PMC3614037		10.1155/2013/603502	Wrong population
23566101	Transcranial Direct Current Stimulation (tDCS) of the visual cortex: a proof-of-concept study based on interictal electrophysiological abnormalities in migraine	Viganò A, D'Elia TS, Sava SL, Auvé M, De Pasqua V, Colosimo A, Di Piero V, Schoenen J, Magis D.	J Headache Pain. 2013 Mar 11;14(1):23. doi: 10.1186/1129-2377-14-23.	Viganò A	J Headache Pain	2013	2013/04/10	PMC3620516		10.1186/1129-2377-14-23	Wrong population
23473040	Anodal transcranial direct current stimulation increases brain intracellular pH and modulates bioenergetics	Rae CD, Lee VH, Ordidge RJ, Alonzo A, Loo C.	Int J Neuropsychopharmacol. 2013 Sep;16(8):1695-706. doi: 10.1017/S1461145713000084. Epub 2013 Mar 8.	Rae CD	Int J Neuropsychopharmacol	2013	2013/03/12			10.1017/S1461145713000084	Wrong population
23437385	Evolution of premotor cortical excitability after cathodal inhibition of the primary motor cortex: a sham-controlled serial navigated TMS study	Schmidt S, Fleischmann R, Bathe-Peters R, Irlbacher K, Brandt SA.	PLoS One. 2013;8(2):e57425. doi: 10.1371/journal.pone.0057425. Epub 2013 Feb 21.	Schmidt S	PLoS One	2013	2013/02/26	PMC3578858		10.1371/journal.pone.0057425	Wrong population
23415877	Focal modulation of the primary motor cortex in fibromyalgia using 4×1-ring high-definition transcranial direct current stimulation (HD-tDCS): immediate and delayed analgesic effects of cathodal and anodal stimulation	Villamar MF, Wivatvongvana P, Patumanond J, Bikson M, Truong DQ, Datta A, Fregni F.	J Pain. 2013 Apr;14(4):371-83. doi: 10.1016/j.jpain.2012.12.007. Epub 2013 Feb 14.	Villamar MF	J Pain	2013	2013/02/19			10.1016/j.jpain.2012.12.007	Wrong population
23370288	Acute working memory improvement after tDCS in antidepressant-free patients with major depressive disorder	Oliveira JF, Zanão TA, Valiengo L, Lotufo PA, Benseñor IM, Fregni F, Brunoni AR.	Neurosci Lett. 2013 Mar 14;537:60-4. doi: 10.1016/j.neulet.2013.01.023. Epub 2013 Jan 28.	Oliveira JF	Neurosci Lett	2013	2013/02/02			10.1016/j.neulet.2013.01.023	Wrong population
23339180	Partially non-linear stimulation intensity-dependent effects of direct current stimulation on motor cortex excitability in humans	Batsikadze G, Moliadze V, Paulus W, Kuo MF, Nitsche MA.	J Physiol. 2013 Apr 1;591(7):1987-2000. doi: 10.1113/jphysiol.2012.249730. Epub 2013 Jan 21.	Batsikadze G	J Physiol	2013	2013/01/23	PMC3624864		10.1113/jphysiol.2012.249730	Wrong outcome
23274503	Bifrontal tDCS prevents implicit learning acquisition in antidepressant-free patients with major depressive disorder	Brunoni AR, Zanao TA, Ferrucci R, Priori A, Valiengo L, de Oliveira JF, Boggio PS, Lotufo PA, Benseñor IM, Fregni F.	Prog Neuropsychopharmacol Biol Psychiatry. 2013 Jun 3;43:146-50. doi: 10.1016/j.pnpbp.2012.12.019. Epub 2012 Dec 28.	Brunoni AR	Prog Neuropsychopharmacol Biol Psychiatry	2013	2013/01/01			10.1016/j.pnpbp.2012.12.019	Wrong outcome
23225625	Neuroenhancement of the aging brain: restoring skill acquisition in old subjects	Zimerman M, Nitsch M, Giraux P, Gerloff C, Cohen LG, Hummel FC.	Ann Neurol. 2013 Jan;73(1):10-5. doi: 10.1002/ana.23761. Epub 2012 Dec 7.	Zimerman M	Ann Neurol	2013	2012/12/11	PMC4880032	NIHMS787358	10.1002/ana.23761	Wrong outcome
23189136	No effect of a single session of transcranial direct current stimulation on experimentally induced pain in patients with chronic low back pain--an exploratory study	Luedtke K, May A, Jürgens TP.	PLoS One. 2012;7(11):e48857. doi: 10.1371/journal.pone.0048857. Epub 2012 Nov 26.	Luedtke K	PLoS One	2012	2012/11/29	PMC3506580		10.1371/journal.pone.0048857	Wrong outcome
23082174	Rethinking clinical trials of transcranial direct current stimulation: participant and assessor blinding is inadequate at intensities of 2mA	O'Connell NE, Cossar J, Marston L, Wand BM, Bunce D, Moseley GL, De Souza LH.	PLoS One. 2012;7(10):e47514. doi: 10.1371/journal.pone.0047514. Epub 2012 Oct 17.	O'Connell NE	PLoS One	2012	2012/10/20	PMC3474749		10.1371/journal.pone.0047514	Wrong outcome
22993265	Dynamic modulation of intrinsic functional connectivity by transcranial direct current stimulation	Sehm B, Schäfer A, Kipping J, Margulies D, Conde V, Taubert M, Villringer A, Ragert P.	J Neurophysiol. 2012 Dec;108(12):3253-63. doi: 10.1152/jn.00606.2012. Epub 2012 Sep 19.	Sehm B	J Neurophysiol	2012	2012/09/21			10.1152/jn.00606.2012	Wrong outcome
22963503	Enhancement of object detection with transcranial direct current stimulation is associated with increased attention	Coffman BA, Trumbo MC, Clark VP.	BMC Neurosci. 2012 Sep 10;13:108. doi: 10.1186/1471-2202-13-108.	Coffman BA	BMC Neurosci	2012	2012/09/12	PMC3494452		10.1186/1471-2202-13-108	Wrong outcome
22626867	Polarity- and valence-dependent effects of prefrontal transcranial direct current stimulation on heart rate variability and salivary cortisol	Brunoni AR, Vanderhasselt MA, Boggio PS, Fregni F, Dantas EM, Mill JG, Lotufo PA, Benseñor IM.	Psychoneuroendocrinology. 2013 Jan;38(1):58-66. doi: 10.1016/j.psyneuen.2012.04.020. Epub 2012 May 22.	Brunoni AR	Psychoneuroendocrinology	2013	2012/05/26			10.1016/j.psyneuen.2012.04.020	Wrong outcome
22623482	Modulation of soleus H reflex by spinal DC stimulation in humans	Lamy JC, Ho C, Badel A, Arrigo RT, Boakye M.	J Neurophysiol. 2012 Aug 1;108(3):906-14. doi: 10.1152/jn.10898.2011. Epub 2012 May 23.	Lamy JC	J Neurophysiol	2012	2012/05/25			10.1152/jn.10898.2011	Wrong outcome
22618381	Modulation of training by single-session transcranial direct current stimulation to the intact motor cortex enhances motor skill acquisition of the paretic hand	Zimerman M, Heise KF, Hoppe J, Cohen LG, Gerloff C, Hummel FC.	Stroke. 2012 Aug;43(8):2185-91. doi: 10.1161/STROKEAHA.111.645382. Epub 2012 May 22.	Zimerman M	Stroke	2012	2012/05/24	PMC4879963	NIHMS787368	10.1161/STROKEAHA.111.645382	Wrong outcome
22579647	Wolf Motor Function Test for characterizing moderate to severe hemiparesis in stroke patients	Hodics TM, Nakatsuka K, Upreti B, Alex A, Smith PS, Pezzullo JC.	Arch Phys Med Rehabil. 2012 Nov;93(11):1963-7. doi: 10.1016/j.apmr.2012.05.002. Epub 2012 May 10.	Hodics TM	Arch Phys Med Rehabil	2012	2012/05/15	PMC3483403	NIHMS390415	10.1016/j.apmr.2012.05.002	Wrong outcome
22563485	Anodal transcranial direct current stimulation reduces psychophysically measured surround suppression in the human visual cortex	Spiegel DP, Hansen BC, Byblow WD, Thompson B.	PLoS One. 2012;7(5):e36220. doi: 10.1371/journal.pone.0036220. Epub 2012 May 1.	Spiegel DP	PLoS One	2012	2012/05/08	PMC3341359		10.1371/journal.pone.0036220	Wrong outcome
22515945	Effects of motor cortex modulation and descending inhibitory systems on pain thresholds in healthy subjects	Reidler JS, Mendonca ME, Santana MB, Wang X, Lenkinski R, Motta AF, Marchand S, Latif L, Fregni F.	J Pain. 2012 May;13(5):450-8. doi: 10.1016/j.jpain.2012.01.005. Epub 2012 Apr 18.	Reidler JS	J Pain	2012	2012/04/21			10.1016/j.jpain.2012.01.005	Wrong outcome
22512348	tDCS-induced analgesia and electrical fields in pain-related neural networks in chronic migraine	Dasilva AF, Mendonca ME, Zaghi S, Lopes M, Dossantos MF, Spierings EL, Bajwa Z, Datta A, Bikson M, Fregni F.	Headache. 2012 Sep;52(8):1283-95. doi: 10.1111/j.1526-4610.2012.02141.x. Epub 2012 Apr 18.	Dasilva AF	Headache	2012	2012/04/20	PMC4166674	NIHMS495853	10.1111/j.1526-4610.2012.02141.x	Wrong outcome
22473780	Cerebellar modulation of human associative plasticity	Hamada M, Strigaro G, Murase N, Sadnicka A, Galea JM, Edwards MJ, Rothwell JC.	J Physiol. 2012 May 15;590(10):2365-74. doi: 10.1113/jphysiol.2012.230540. Epub 2012 Apr 2.	Hamada M	J Physiol	2012	2012/04/05	PMC3424758		10.1113/jphysiol.2012.230540	Wrong outcome
22442079	Neuroplasticity in cigarette smokers is altered under withdrawal and partially restituted by nicotine exposition	Grundey J, Thirugnanasambandam N, Kaminsky K, Drees A, Skwirba AC, Lang N, Paulus W, Nitsche MA.	J Neurosci. 2012 Mar 21;32(12):4156-62. doi: 10.1523/JNEUROSCI.3660-11.2012.	Grundey J	J Neurosci	2012	2012/03/24	PMC6621209		10.1523/JNEUROSCI.3660-11.2012	Wrong outcome
22434324	Transcranial direct current stimulation of the left prefrontal cortex improves attention in patients with traumatic brain injury: a pilot study	Kang EK, Kim DY, Paik NJ.	J Rehabil Med. 2012 Apr;44(4):346-50. doi: 10.2340/16501977-0947.	Kang EK	J Rehabil Med	2012	2012/03/22			10.2340/16501977-0947	Wrong outcome
22378177	Modulating locomotor adaptation with cerebellar stimulation	Jayaram G, Tang B, Pallegadda R, Vasudevan EV, Celnik P, Bastian A.	J Neurophysiol. 2012 Jun;107(11):2950-7. doi: 10.1152/jn.00645.2011. Epub 2012 Feb 29.	Jayaram G	J Neurophysiol	2012	2012/03/02	PMC3378372		10.1152/jn.00645.2011	Wrong outcome
22376226	Temporal profile of functional visual rehabilitative outcomes modulated by transcranial direct current stimulation	Plow EB, Obretenova SN, Jackson ML, Merabet LB.	Neuromodulation. 2012 Jul;15(4):367-73. doi: 10.1111/j.1525-1403.2012.00440.x. Epub 2012 Feb 29.	Plow EB	Neuromodulation	2012	2012/03/02	PMC3389571	NIHMS355150	10.1111/j.1525-1403.2012.00440.x	Wrong outcome
22310245	Transcranial direct current stimulation treatment protocols: should stimulus intensity be constant or incremental over multiple sessions?	Gálvez V, Alonzo A, Martin D, Loo CK.	Int J Neuropsychopharmacol. 2013 Feb;16(1):13-21. doi: 10.1017/S1461145712000041. Epub 2012 Feb 6.	Gálvez V	Int J Neuropsychopharmacol	2013	2012/02/08			10.1017/S1461145712000041	Wrong outcome
22258156	Combined central and peripheral stimulation to facilitate motor recovery after stroke: the effect of number of sessions on outcome	Lindenberg R, Zhu LL, Schlaug G.	Neurorehabil Neural Repair. 2012 Jun;26(5):479-83. doi: 10.1177/1545968311427568. Epub 2012 Jan 18.	Lindenberg R	Neurorehabil Neural Repair	2012	2012/01/20	PMC3666327	NIHMS452880	10.1177/1545968311427568	Wrong outcome
22223077	Double dissociation of working memory load effects induced by bilateral parietal modulation	Sandrini M, Fertonani A, Cohen LG, Miniussi C.	Neuropsychologia. 2012 Feb;50(3):396-402. doi: 10.1016/j.neuropsychologia.2011.12.011. Epub 2011 Dec 27.	Sandrini M	Neuropsychologia	2012	2012/01/07	PMC4880015	NIHMS787350	10.1016/j.neuropsychologia.2011.12.011	Wrong outcome
22124031	Optimizing recovery potential through simultaneous occupational therapy and non-invasive brain-stimulation using tDCS	Nair DG, Renga V, Lindenberg R, Zhu L, Schlaug G.	Restor Neurol Neurosci. 2011;29(6):411-20. doi: 10.3233/RNN-2011-0612.	Nair DG	Restor Neurol Neurosci	2011	2011/11/30	PMC4425274	NIHMS686536	10.3233/RNN-2011-0612	Wrong outcome
22031888	Random noise stimulation improves neuroplasticity in perceptual learning	Fertonani A, Pirulli C, Miniussi C.	J Neurosci. 2011 Oct 26;31(43):15416-23. doi: 10.1523/JNEUROSCI.2002-11.2011.	Fertonani A	J Neurosci	2011	2011/10/28	PMC6703532		10.1523/JNEUROSCI.2002-11.2011	Wrong outcome
22031874	Prefrontal transcranial direct current stimulation changes connectivity of resting-state networks during fMRI	Keeser D, Meindl T, Bor J, Palm U, Pogarell O, Mulert C, Brunelin J, Möller HJ, Reiser M, Padberg F.	J Neurosci. 2011 Oct 26;31(43):15284-93. doi: 10.1523/JNEUROSCI.0542-11.2011.	Keeser D	J Neurosci	2011	2011/10/28	PMC6703525		10.1523/JNEUROSCI.0542-11.2011	Wrong outcome
21966519	Polarity-dependent transcranial direct current stimulation effects on central auditory processing	Ladeira A, Fregni F, Campanhã C, Valasek CA, De Ridder D, Brunoni AR, Boggio PS.	PLoS One. 2011;6(9):e25399. doi: 10.1371/journal.pone.0025399. Epub 2011 Sep 23.	Ladeira A	PLoS One	2011	2011/10/04	PMC3179516		10.1371/journal.pone.0025399	Wrong outcome
21829522	Down-regulation of negative emotional processing by transcranial direct current stimulation: effects of personality characteristics	Peña-Gómez C, Vidal-Piñeiro D, Clemente IC, Pascual-Leone Á, Bartrés-Faz D.	PLoS One. 2011;6(7):e22812. doi: 10.1371/journal.pone.0022812. Epub 2011 Jul 29.	Peña-Gómez C	PLoS One	2011	2011/08/11	PMC3146508		10.1371/journal.pone.0022812	Wrong outcome
21697824	D2 receptor block abolishes θ burst stimulation-induced neuroplasticity in the human motor cortex	Monte-Silva K, Ruge D, Teo JT, Paulus W, Rothwell JC, Nitsche MA.	Neuropsychopharmacology. 2011 Sep;36(10):2097-102. doi: 10.1038/npp.2011.100. Epub 2011 Jun 22.	Monte-Silva K	Neuropsychopharmacology	2011	2011/06/24	PMC3158306		10.1038/npp.2011.100	Wrong outcome
21586821	Improved picture naming in aphasia patients treated with cathodal tDCS to inhibit the right Broca's homologue area	Kang EK, Kim YK, Sohn HM, Cohen LG, Paik NJ.	Restor Neurol Neurosci. 2011;29(3):141-52. doi: 10.3233/RNN-2011-0587.	Kang EK	Restor Neurol Neurosci	2011	2011/05/19	PMC4886370	NIHMS787369	10.3233/RNN-2011-0587	Wrong outcome
21559029	Bilateral transcranial direct current stimulation modulates activation-induced regional blood flow changes during voluntary movement	Paquette C, Sidel M, Radinska BA, Soucy JP, Thiel A.	J Cereb Blood Flow Metab. 2011 Oct;31(10):2086-95. doi: 10.1038/jcbfm.2011.72. Epub 2011 May 11.	Paquette C	J Cereb Blood Flow Metab	2011	2011/05/12	PMC3208154		10.1038/jcbfm.2011.72	Wrong outcome
21538700	Predicting functional motor potential in chronic stroke patients using diffusion tensor imaging	Lindenberg R, Zhu LL, Rüber T, Schlaug G.	Hum Brain Mapp. 2012 May;33(5):1040-51. doi: 10.1002/hbm.21266. Epub 2011 Apr 29.	Lindenberg R	Hum Brain Mapp	2012	2011/05/04	PMC3175010	NIHMS274405	10.1002/hbm.21266	Wrong outcome
21509429	Short- and long-lasting tinnitus relief induced by transcranial direct current stimulation	Garin P, Gilain C, Van Damme JP, de Fays K, Jamart J, Ossemann M, Vandermeeren Y.	J Neurol. 2011 Nov;258(11):1940-8. doi: 10.1007/s00415-011-6037-6. Epub 2011 Apr 21.	Garin P	J Neurol	2011	2011/04/22	PMC3214608		10.1007/s00415-011-6037-6	Wrong outcome
21502292	Effects of anodal transcranial direct current stimulation over the leg motor area on lumbar spinal network excitability in healthy subjects	Roche N, Lackmy A, Achache V, Bussel B, Katz R.	J Physiol. 2011 Jun 1;589(Pt 11):2813-26. doi: 10.1113/jphysiol.2011.205161. Epub 2011 Apr 18.	Roche N	J Physiol	2011	2011/04/20	PMC3112557		10.1113/jphysiol.2011.205161	Wrong outcome
21497140	Transcranial DC stimulation in fibromyalgia: optimized cortical target supported by high-resolution computational models	Mendonca ME, Santana MB, Baptista AF, Datta A, Bikson M, Fregni F, Araujo CP.	J Pain. 2011 May;12(5):610-7. doi: 10.1016/j.jpain.2010.12.015. Epub 2011 Apr 15.	Mendonca ME	J Pain	2011	2011/04/19			10.1016/j.jpain.2010.12.015	Wrong outcome
21495074	Transcranial direct current stimulation for the treatment of focal hand dystonia	Benninger DH, Lomarev M, Lopez G, Pal N, Luckenbaugh DA, Hallett M.	Mov Disord. 2011 Aug 1;26(9):1698-702. doi: 10.1002/mds.23691. Epub 2011 Apr 14.	Benninger DH	Mov Disord	2011	2011/04/16	PMC4180819	NIHMS628353	10.1002/mds.23691	Wrong outcome
21441148	Noninvasive brain stimulation may improve stroke-related dysphagia: a pilot study	Kumar S, Wagner CW, Frayne C, Zhu L, Selim M, Feng W, Schlaug G.	Stroke. 2011 Apr;42(4):1035-40. doi: 10.1161/STROKEAHA.110.602128. Epub 2011 Mar 24.	Kumar S	Stroke	2011	2011/03/29	PMC3116809	NIHMS278587	10.1161/STROKEAHA.110.602128	Wrong outcome
21389299	Cathodal transcranial direct current stimulation suppresses ipsilateral projections to presumed propriospinal neurons of the proximal upper limb	Bradnam LV, Stinear CM, Byblow WD.	J Neurophysiol. 2011 May;105(5):2582-9. doi: 10.1152/jn.01084.2010. Epub 2011 Mar 9.	Bradnam LV	J Neurophysiol	2011	2011/03/11			10.1152/jn.01084.2010	Wrong outcome
21340034	Transcranial electrical currents to probe EEG brain rhythms and memory consolidation during sleep in humans	Marshall L, Kirov R, Brade J, Mölle M, Born J.	PLoS One. 2011 Feb 14;6(2):e16905. doi: 10.1371/journal.pone.0016905.	Marshall L	PLoS One	2011	2011/02/23	PMC3038929		10.1371/journal.pone.0016905	Wrong outcome
21311746	Facilitate insight by non-invasive brain stimulation	Chi RP, Snyder AW.	PLoS One. 2011 Feb 2;6(2):e16655. doi: 10.1371/journal.pone.0016655.	Chi RP	PLoS One	2011	2011/02/12	PMC3032738		10.1371/journal.pone.0016655	Wrong outcome
21255753	Reducing procedural pain and discomfort associated with transcranial direct current stimulation	McFadden JL, Borckardt JJ, George MS, Beam W.	Brain Stimul. 2011 Jan;4(1):38-42. doi: 10.1016/j.brs.2010.05.002. Epub 2010 Jun 17.	McFadden JL	Brain Stimul	2011	2011/01/25	PMC3026574	NIHMS209700	10.1016/j.brs.2010.05.002	Wrong outcome
21233468	Transcranial direct current stimulation improves naming reaction time in fluent aphasia: a double-blind, sham-controlled study	Fridriksson J, Richardson JD, Baker JM, Rorden C.	Stroke. 2011 Mar;42(3):819-21. doi: 10.1161/STROKEAHA.110.600288. Epub 2011 Jan 13.	Fridriksson J	Stroke	2011	2011/01/15	PMC8210639	NIHMS266302	10.1161/STROKEAHA.110.600288	Wrong outcome
21160466	Nicotinergic impact on focal and non-focal neuroplasticity induced by non-invasive brain stimulation in non-smoking humans	Thirugnanasambandam N, Grundey J, Adam K, Drees A, Skwirba AC, Lang N, Paulus W, Nitsche MA.	Neuropsychopharmacology. 2011 Mar;36(4):879-86. doi: 10.1038/npp.2010.227. Epub 2010 Dec 15.	Thirugnanasambandam N	Neuropsychopharmacology	2011	2010/12/17	PMC3055731		10.1038/npp.2010.227	Wrong outcome
21072168	Transcranial alternating current stimulation enhances individual alpha activity in human EEG	Zaehle T, Rach S, Herrmann CS.	PLoS One. 2010 Nov 1;5(11):e13766. doi: 10.1371/journal.pone.0013766.	Zaehle T	PLoS One	2010	2010/11/13	PMC2967471		10.1371/journal.pone.0013766	Wrong outcome
21068427	Bihemispheric brain stimulation facilitates motor recovery in chronic stroke patients	Lindenberg R, Renga V, Zhu LL, Nair D, Schlaug G.	Neurology. 2010 Dec 14;75(24):2176-84. doi: 10.1212/WNL.0b013e318202013a. Epub 2010 Nov 10.	Lindenberg R	Neurology	2010	2010/11/12	PMC3013585		10.1212/WNL.0b013e318202013a	Wrong outcome
21055945	Modulating neuronal activity produces specific and long-lasting changes in numerical competence	Cohen Kadosh R, Soskic S, Iuculano T, Kanai R, Walsh V.	Curr Biol. 2010 Nov 23;20(22):2016-20. doi: 10.1016/j.cub.2010.10.007. Epub 2010 Nov 4.	Cohen Kadosh R	Curr Biol	2010	2010/11/09	PMC2990865		10.1016/j.cub.2010.10.007	Wrong outcome
20870863	Transcranial direct current stimulation for the treatment of Parkinson's disease	Benninger DH, Lomarev M, Lopez G, Wassermann EM, Li X, Considine E, Hallett M.	J Neurol Neurosurg Psychiatry. 2010 Oct;81(10):1105-11. doi: 10.1136/jnnp.2009.202556.	Benninger DH	J Neurol Neurosurg Psychiatry	2010	2010/09/28	PMC4162743	NIHMS623287	10.1136/jnnp.2009.202556	Wrong outcome
20685806	Effectiveness of transcranial direct current stimulation and visual illusion on neuropathic pain in spinal cord injury	Soler MD, Kumru H, Pelayo R, Vidal J, Tormos JM, Fregni F, Navarro X, Pascual-Leone A.	Brain. 2010 Sep;133(9):2565-77. doi: 10.1093/brain/awq184. Epub 2010 Aug 4.	Soler MD	Brain	2010	2010/08/06	PMC2929331		10.1093/brain/awq184	Wrong study design
20660568	Dosage-dependent non-linear effect of L-dopa on human motor cortex plasticity	Monte-Silva K, Liebetanz D, Grundey J, Paulus W, Nitsche MA.	J Physiol. 2010 Sep 15;588(Pt 18):3415-24. doi: 10.1113/jphysiol.2010.190181. Epub 2010 Jul 26.	Monte-Silva K	J Physiol	2010	2010/07/28	PMC2988508		10.1113/jphysiol.2010.190181	Wrong study design
20498700	Effects of Transcranial Direct Current Stimulation on episodic memory related to emotional visual stimuli	Penolazzi B, Di Domenico A, Marzoli D, Mammarella N, Fairfield B, Franciotti R, Brancucci A, Tommasi L.	PLoS One. 2010 May 13;5(5):e10623. doi: 10.1371/journal.pone.0010623.	Penolazzi B	PLoS One	2010	2010/05/26	PMC2869343		10.1371/journal.pone.0010623	Wrong study design
20471549	Anodal transcranial direct current stimulation of the motor cortex ameliorates chronic pain and reduces short intracortical inhibition	Antal A, Terney D, Kühnl S, Paulus W.	J Pain Symptom Manage. 2010 May;39(5):890-903. doi: 10.1016/j.jpainsymman.2009.09.023.	Antal A	J Pain Symptom Manage	2010	2010/05/18			10.1016/j.jpainsymman.2009.09.023	Wrong study design
20395612	Using transcranial direct-current stimulation to treat stroke patients with aphasia	Baker JM, Rorden C, Fridriksson J.	Stroke. 2010 Jun;41(6):1229-36. doi: 10.1161/STROKEAHA.109.576785. Epub 2010 Apr 15.	Baker JM	Stroke	2010	2010/04/17	PMC2876210	NIHMS182627	10.1161/STROKEAHA.109.576785	Wrong study design
20335459	Transcranial direct current stimulation facilitates decision making in a probabilistic guessing task	Hecht D, Walsh V, Lavidor M.	J Neurosci. 2010 Mar 24;30(12):4241-5. doi: 10.1523/JNEUROSCI.2924-09.2010.	Hecht D	J Neurosci	2010	2010/03/26	PMC6634503		10.1523/JNEUROSCI.2924-09.2010	Wrong study design
20233439	Effect of tDCS with an extracephalic reference electrode on cardio-respiratory and autonomic functions	Vandermeeren Y, Jamart J, Ossemann M.	BMC Neurosci. 2010 Mar 16;11:38. doi: 10.1186/1471-2202-11-38.	Vandermeeren Y	BMC Neurosci	2010	2010/03/18	PMC2844382		10.1186/1471-2202-11-38	Wrong population
20107115	Shaping the optimal repetition interval for cathodal transcranial direct current stimulation (tDCS)	Monte-Silva K, Kuo MF, Liebetanz D, Paulus W, Nitsche MA.	J Neurophysiol. 2010 Apr;103(4):1735-40. doi: 10.1152/jn.00924.2009. Epub 2010 Jan 27.	Monte-Silva K	J Neurophysiol	2010	2010/01/29			10.1152/jn.00924.2009	Wrong population
20018567	Effects of anodal transcranial direct current stimulation on chronic neuropathic pain in patients with multiple sclerosis	Mori F, Codecà C, Kusayanagi H, Monteleone F, Buttari F, Fiore S, Bernardi G, Koch G, Centonze D.	J Pain. 2010 May;11(5):436-42. doi: 10.1016/j.jpain.2009.08.011. Epub 2009 Dec 16.	Mori F	J Pain	2010	2009/12/19			10.1016/j.jpain.2009.08.011	Wrong population
19671217	A double-blind, sham-controlled trial of transcranial direct current stimulation for the treatment of depression	Loo CK, Sachdev P, Martin D, Pigot M, Alonzo A, Malhi GS, Lagopoulos J, Mitchell P.	Int J Neuropsychopharmacol. 2010 Feb;13(1):61-9. doi: 10.1017/S1461145709990411. Epub 2009 Aug 12.	Loo CK	Int J Neuropsychopharmacol	2010	2009/08/13			10.1017/S1461145709990411	Wrong population
19201066	Facilitating skilled right hand motor function in older subjects by anodal polarization over the left primary motor cortex	Hummel FC, Heise K, Celnik P, Floel A, Gerloff C, Cohen LG.	Neurobiol Aging. 2010 Dec;31(12):2160-8. doi: 10.1016/j.neurobiolaging.2008.12.008. Epub 2009 Feb 6.	Hummel FC	Neurobiol Aging	2010	2009/02/10	PMC2995492	NIHMS244886	10.1016/j.neurobiolaging.2008.12.008	Wrong study design
37689323	Efficacy of Home-Based Transcranial Direct Current Stimulation Over the Primary Motor Cortex and Dorsolateral Prefrontal Cortex in the Disability Due to Pain in Fibromyalgia: A Factorial Sham-Randomized Clinical Study	Caumo W, Lopes Ramos R, Vicuña Serrano P, da Silveira Alves CF, Medeiros L, Ramalho L, Tomeddi R, Bruck S, Boher L, Sanches PRS, Silva DP Jr, Ls Torres I, Fregni F.	J Pain. 2024 Feb;25(2):376-392. doi: 10.1016/j.jpain.2023.09.001. Epub 2023 Sep 7.	Caumo W	J Pain	2024	2023-09-09			10.1016/j.jpain.2023.09.001	Wrong outcome
37626074	Occipital transcranial direct current stimulation in episodic migraine patients: effect on cerebral perfusion	Pohl H, Sandor PS, Moisa M, Ruff CC, Schoenen J, Luechinger R, O'Gorman R, Riederer F, Gantenbein AR, Michels L.	Sci Rep. 2023 Aug 25;13(1):13944. doi: 10.1038/s41598-023-39659-5.	Pohl H	Sci Rep	2023	2023-08-25	PMC10457373		10.1038/s41598-023-39659-5	Wrong outcome
37611879	Synergistic effects of aerobic exercise and transcranial direct current stimulation on executive function and biomarkers in healthy young adults	Ji Y, Ni X, Zheng K, Jiang Y, Ren C, Zhu H, Xiao M, Wang T.	Brain Res Bull. 2023 Oct 1;202:110747. doi: 10.1016/j.brainresbull.2023.110747. Epub 2023 Aug 21.	Ji Y	Brain Res Bull	2023	2023-08-23			10.1016/j.brainresbull.2023.110747	Wrong outcome
37608981	Effects of Tai Chi combined with tDCS on cognitive function in patients with MCI: a randomized controlled trial	Xu Y, Zhu J, Liu H, Qiu Z, Wu M, Liu J, Wu J, Huang J, Liu Z, Liu W, Tao J.	Front Public Health. 2023 Aug 7;11:1199246. doi: 10.3389/fpubh.2023.1199246. eCollection 2023.	Xu Y	Front Public Health	2023	2023-08-23	PMC10441111		10.3389/fpubh.2023.1199246	Wrong outcome
37574640	No effect of prefrontal transcranial direct current stimulation (tDCS) on food craving, food reward and subjective appetite in females displaying mild-to-moderate binge-type behaviour	Beaumont JD, Dalton M, Davis D, Finlayson G, Nowicky A, Russell M, Barwood MJ.	Appetite. 2023 Oct 1;189:106997. doi: 10.1016/j.appet.2023.106997. Epub 2023 Aug 11.	Beaumont JD	Appetite	2023	2023-08-14			10.1016/j.appet.2023.106997	Wrong outcome
37528107	Transcranial random noise stimulation combined with cognitive training for treating ADHD: a randomized, sham-controlled clinical trial	Dakwar-Kawar O, Mairon N, Hochman S, Berger I, Cohen Kadosh R, Nahum M.	Transl Psychiatry. 2023 Aug 2;13(1):271. doi: 10.1038/s41398-023-02547-7.	Dakwar-Kawar O	Transl Psychiatry	2023	2023-08-01	PMC10394047		10.1038/s41398-023-02547-7	Wrong outcome
37145136	Effects of active and sham tDCS on the soleus H-reflex during standing	McCane LM, Wolpaw JR, Thompson AK.	Exp Brain Res. 2023 Jun;241(6):1611-1622. doi: 10.1007/s00221-023-06624-7. Epub 2023 May 5.	McCane LM	Exp Brain Res	2023	2023-05-05	PMC10224818		10.1007/s00221-023-06624-7	Wrong outcome
37035217	The Effect of Motor Imaginary Combined with Transcranial Direct Current Stimulation (tDCS) on Balance in Middle-Aged Women with High Fall Risk: A Double-Blind Randomized Controlled Trial	Mozafaripour E, Sadati SKM, Najafi L, Zoghi M.	Neural Plast. 2023 Mar 31;2023:9680371. doi: 10.1155/2023/9680371. eCollection 2023.	Mozafaripour E	Neural Plast	2023	2023-04-10	PMC10081897		10.1155/2023/9680371	Wrong outcome
36912144	Transcranial Direct-Current Stimulation in Subacute Aphasia: A Randomized Controlled Trial	Stockbridge MD, Elm J, Breining BL, Tippett DC, Sebastian R, Cassarly C, Teklehaimanot A, Spell LA, Sheppard SM, Vitti E, Ruch K, Goldberg EB, Kelly C, Keator LM, Fridriksson J, Hillis AE.	Stroke. 2023 Apr;54(4):912-920. doi: 10.1161/STROKEAHA.122.041557. Epub 2023 Mar 13.	Stockbridge MD	Stroke	2023	2023-03-13	PMC10050116	NIHMS1876064	10.1161/STROKEAHA.122.041557	Wrong outcome
36849977	Bicentre, randomized, parallel-arm, sham-controlled trial of transcranial direct-current stimulation (tDCS) in the treatment of palliative care patients with refractory cancer pain	Nguyen JP, Gaillard H, Suarez A, Terzidis-Mallat É, Constant-David D, Van Langhenhove A, Evin A, Malineau C, Tan SVO, Mhalla A, Lefaucheur JP, Nizard J.	BMC Palliat Care. 2023 Feb 28;22(1):15. doi: 10.1186/s12904-023-01129-0.	Nguyen JP	BMC Palliat Care	2023	2023-02-28	PMC9972710		10.1186/s12904-023-01129-0	Wrong outcome
