# Supplementary material for: Enhancing functional motor outcomes in chronic stroke: A systematic review of the growing role of non-invasive brain stimulation
Source: PLoS One. 2025 Jul 28;20(7):e0327583. doi: 10.1371/journal.pone.0327583 (PMC12303356; doi:10.1371/journal.pone.0327583)
Supplement: S3 Table — (XLSX) [file pone.0327583.s003.xlsx]

## Sheet: MOTOR FUNCTIONS
NIBS	Reference	Year of pubblication	PEDro	Study design	Sample size	Intervento durata	Misure Outcome	Main Findings
tDCS	Muffel T, Shih PC, Kalloch B, Nikulin V, Villringer A, Sehm B. Differential effects of anodal and dual tDCS on sensorimotor functions in chronic hemiparetic stroke patients. Brain Stimul. 2022 Mar-Apr;15(2):509-522. doi: 10.1016/j.brs.2022.02.013. Epub 2022 Mar 4. PMID: 35248785.	2022	10	RCT	34	EG: tDCS was applied concurrent to task execution in the KINARM Robotic environment; CG: sham controlled	KINARM exoskeleton lab	tDCS impacts post-stroke sensorimotor functions
rTMS	Pundik S, Skelly M, McCabe J, Akbari H, Tatsuoka C, Plow EB. Does rTMS Targeting Contralesional S1 Enhance Upper Limb Somatosensory Function in Chronic Stroke? A Proof-of-Principle Study. Neurorehabil Neural Repair. 2021 Mar;35(3):233-246. doi: 10.1177/1545968321989338. Epub 2021 Jan 29. PMID: 33514270; PMCID: PMC7933056.	2021	10	RCT	60	3 rTMS treatments targeted contralesional S1: Sham, 5 Hz and 1 Hz. The rTMS was delivered simultaneously with peripheral sensory electrical stimulation and vibration of the affected hand	Disk-Criminator disks Proprioception evaluation, TSWM,BTM, SEP	Short-term application of facilitatory high frequency rTMS (5Hz) with peripheral somatosensory stimulation may promote somatosensory function
rTMS-TiTBS	Kuzu Ö, Adiguzel E, Kesikburun S, Yaşar E, Yılmaz B. The Effect of Sham Controlled Continuous Theta Burst Stimulation and Low Frequency Repetitive Transcranial Magnetic Stimulation on Upper Extremity Spasticity and Functional Recovery in Chronic Ischemic Stroke Patients. J Stroke Cerebrovasc Dis. 2021 Jul;30(7):105795. doi: 10.1016/j.jstrokecerebrovasdis.2021.105795. Epub 2021 Apr 20. PMID: 33887…	2021	8	RCT	30	EG: Ten sessions of real rTMS or real cTBS combined with PT; CG: PT	MAS, FMA-UE, FIM , MAL-28 , BUE, HMRS	rTMS has beneficial effects in motor functional recovery and daily living activities both at post-treatment and follow up at 4 weeks
TDCS-iTBS	Chen SC, Yang LY, Adeel M, Lai CH, Peng CW. Transcranial electrostimulation with special waveforms enhances upper-limb motor function in patients with chronic stroke: a pilot randomized controlled trial. J Neuroeng Rehabil. 2021 Jun 30;18(1):106. doi: 10.1186/s12984-021-00901-8.	2021	8	RCT	24	EG: 18 treatment sessions of 1 h of a conventional rehabilitation program (3 days a week for 6 weeks), where a 20-min real NIBS intervention was simultaneously applied during conventional rehabilitation. CG: 18 treatment sessions of 1 h of a conventional rehabilitation program (3 days a week for 6 weeks), where a 20-min sham NIBS intervention	FMA-UE, JTT, FNT	Patients undergoing combined ipsilesional tDCS-iTBS stimulation with conventional rehabilitation showed greater impacts than patients undergoing sham stimulation-conventional rehabilitation
Hebbian type stimulation	Revill KP, Haut MW, Belagaje SR, Nahab F, Drake D, Buetefisch CM. Hebbian-Type Primary Motor Cortex Stimulation: A Potential Treatment of Impaired Hand Function in Chronic Stroke Patients. Neurorehabil Neural Repair. 2020 Feb;34(2):159-171. doi: 10.1177/1545968319899911. Epub 2020 Jan 24. PMID: 31976804; PMCID: PMC7012764.	2020	9	RCT	20	EG: 5 days of hand motor training that was combined with either Hebbian-type (trainingHebb) of the lesioned M1. CG: 5 days of hand motor training that was combined with sham stimulation of the lesioned M	JTT, MAL-28, Brain imaging	motor training combined with Hebbian-type stimulation increases functional outcomes and allows maintenance over time
tdcs	Baltar A, Piscitelli D, Marques D, Shirahige L, Monte-Silva K. Baseline Motor Impairment Predicts Transcranial Direct Current Stimulation Combined with Physical Therapy-Induced Improvement in Individuals with Chronic Stroke. Neural Plast. 2020 Nov 25;2020:8859394. doi: 10.1155/2020/8859394. PMID: 33299400; PMCID: PMC7710411.	2020	10	RCT	80	EG: ten to fifteen sessions of tDCS plus physical therapy	UE-FM	UE-FM evaluation may be predictive for clinical motor
rTMS	Dos Santos RBC, Galvão SCB, Frederico LMP, Amaral NSL, Carneiro MIS, de Moura Filho AG, Piscitelli D, Monte-Silva K. Cortical and spinal excitability changes after repetitive transcranial magnetic stimulation combined to physiotherapy in stroke spastic patients. Neurol Sci. 2019 Jun;40(6):1199-1207. doi: 10.1007/s10072-019-03765-y. Epub 2019 Mar 9. PMID: 30852696.	2019	10	RCT	20	EG: 1 Hz rTMS on the unaffected hemisphere and PT, for ten sessions. CG: sham stimulation and PT for 10 sessions.	MAS, MSO	1-htz rTMS and PT increased the unaffected hemisphere excitability, decreased spinal excitability, and reduced ULS.
iTBS	Chen YJ, Huang YZ, Chen CY, Chen CL, Chen HC, Wu CY, Lin KC, Chang TL. Intermittent theta burst stimulation enhances upper limb motor function in patients with chronic stroke: a pilot randomized controlled trial. BMC Neurol. 2019 Apr 25;19(1):69. doi: 10.1186/s12883-019-1302-x. PMID: 31023258; PMCID: PMC6485156.	2019	10	RCT	22	EG: 1 session per day for 10 days of either iTBS over the ipsilesional primary motor cortex and conventional neurorehabilitation. CG: 1 session per day for 10 days of sham stimulation over the ipsilesional primary motor cortex and conventional neurorehabilitation	Modified Ashworth Scale (MAS), Fugl-Meyer Assessment Upper Extremity (FMA-UE), Action Research Arm Test (ARAT), Box and Block test (BBT), and Motor Activity Log (MAL).	iTBS induced greater gains in spasticity decrease and UL function improvement, especially in fine motor function, than sham iTBS
tdcs	Beaulieu LD, Blanchette AK, Mercier C, Bernard-Larocque V, Milot MH. Efficacy, safety, and tolerability of bilateral transcranial direct current stimulation combined to a resistance training program in chronic stroke survivors: A double-blind, randomized, placebo-controlled pilot study. Restor Neurol Neurosci. 2019;37(4):333-346. doi: 10.3233/RNN-190908. PMID: 31227673.	2019	7	RCT	14	EG: real tDCS + resistance training; CG: sham + resistance training	FM-UE, BBT, WMFT grip strengh, MAS, MAL	Repeated sessions of bi-hemispheric tDCS combined with resistance training are safe and tolerable
tDCS + peripheral stimulation	Menezes IS, Cohen LG, Mello EA, Machado AG, Peckham PH, Anjos SM, Siqueira IL, Conti J, Plow EB, Conforto AB. Combined Brain and Peripheral Nerve Stimulation in Chronic Stroke Patients With Moderate to Severe Motor Impairment. Neuromodulation. 2018 Feb;21(2):176-183. doi: 10.1111/ner.12717. Epub 2017 Oct 25. PMID: 29067749; PMCID: PMC5801160.	2018	9	RCT crossover	20	EG: active RPSS+active tDCS; active RPSS+sham tDCS; sham RPSS+active tDCS; sham RPSS+sham tDCS. CG: tDCS	NIHSS, MRS, MMSE, Oldfield inventory, MAS	Single sessions of PSS+tDCS, tDCS alone or RPSS alone did not improve training effects
tDCS	McCambridge AB, Stinear JW, Byblow WD. Revisiting interhemispheric imbalance in chronic stroke: A tDCS study. Clin Neurophysiol. 2018 Jan;129(1):42-50. doi: 10.1016/j.clinph.2017.10.016. Epub 2017 Oct 28. PMID: 29145166.	2017	6	RCT	10	EG: anodal, cathodal, in separate sessions with the ‘target’ electrode positioned over the contralesional M1 (C) and ‘reference’ electrode on the ipsilesional (I) forehead; CG: sham	FM-UE, ARAT, MAS	Anodal tDCS increased contralesional corticomotor excitability Cathodal tDCS did not affect corticomotor excitability
rTMS-Le	Aşkın A, Tosun A, Demirdal ÜS. Effects of low-frequency repetitive transcranial magnetic stimulation on upper extremity motor recovery and functional outcomes in chronic stroke patients: A randomized controlled trial. Somatosens Mot Res. 2017 Jun;34(2):102-107. doi: 10.1080/08990220.2017.1316254. Epub 2017 Apr 20. PMID: 28427299.	2017	9	RCT	40	EG: rTMS (1 Hz, 1200 pulses) to the unaffected hemisphere for 20 min. Each patient received a total of 10 sessions in 2 weeks (5 days/week) before PT sessions. CG: sham.	BRS, FM-UE, BBT, MAS, FIM, MMSE FAS	TMS seems to be a promising treatment for motor, functional, and cognitive deficits in chronic stroke.
tdcs	Rocha S, Silva E, Foerster Á, Wiesiolek C, Chagas AP, Machado G, Baltar A, Monte-Silva K. The impact of transcranial direct current stimulation (tDCS) combined with modified constraint-induced movement therapy (mCIMT) on upper limb function in chronic stroke: a double-blind randomized controlled trial. Disabil Rehabil. 2016;38(7):653-60. doi: 10.3109/09638288.2015.1055382. Epub 2015 Jun 10. PMID:…	2016	10	RCT	21	(EG1) anodal, (EG2) cathodal, (CG) sham tDCS. Each combined with mCIMT	Fugl-Meyer assessment (FMA), motor activity log scale (MAL), and handgrip strength	Combining mCIMT with brain stimulation increases clinical gains in stroke rehabilitation. However, anodal tDCS appears to have a greater impact than cathodal tDCS
tDCS anodal	Cunningham DA, Varnerin N, Machado A, Bonnett C, Janini D, Roelle S, Potter-Baker K, Sankarasubramanian V, Wang X, Yue G, Plow EB. Stimulation targeting higher motor areas in stroke rehabilitation: A proof-of-concept, randomized, double-blinded placebo-controlled study of effectiveness and underlying mechanisms. Restor Neurol Neurosci. 2015;33(6):911-26. doi: 10.3233/RNN-150574. PMID: 26484700; P…	2015	10	RCT	12	EG: tDCS to the ipsilesional higher motor areas in rehabilitation. CG: sham.	FMA-UE, NHPT, MAL	Stimulation of higher motor areas can recruit the contralesional hemisphere into an adaptive role in cases of major ipsilesional injury
rTMS	Barros Galvão SC, Borba Costa dos Santos R, Borba dos Santos P, Cabral ME, Monte-Silva K. Efficacy of coupling repetitive transcranial magnetic stimulation and physical therapy to reduce upper-limb spasticity in patients with stroke: a randomized controlled trial. Arch Phys Med Rehabil. 2014 Feb;95(2):222-9. doi: 10.1016/j.apmr.2013.10.023. Epub 2013 Nov 12. PMID: 24239881.	2014	10	RCT	20	EG: rTMS to the primary motor cortex of the unaffected side (1500 pulses; 1Hz; 90% of resting motor threshold for the first dorsal interosseous muscle) in 10 sessions, and PT. CG: sham + PT	Modified Ashworth scale (MAS), upper-extremity Fugl-Meyer assessment, FIM, range of motion, and stroke-specific quality-of-life scale.	rTMS associated with PT can be beneficial in reducing poststroke spasticity
iTBS	Ackerley SJ, Stinear CM, Barber PA, Byblow WD. Priming sensorimotor cortex to enhance task-specific training after subcortical stroke. Clin Neurophysiol. 2014 Jul;125(7):1451-8. doi: 10.1016/j.clinph.2013.11.020. Epub 2013 Dec 3. PMID: 24360934.	2014	9	RCT crossover	12	EG: ipsilesional M1 intermittent TBS (iTBSiM1), contralesional M1 continuous TBS (cTBScM1) or sham TBS; CG:	grip-lift, MEPs,	Primary motor cortex iTBS not only modulates M1 corticospinal excitability but also increases M1 receptiveness to sensory input
rTMS and iTBS	Sung WH, Wang CP, Chou CL, Chen YC, Chang YC, Tsai PY. Efficacy of coupling inhibitory and facilitatory repetitive transcranial magnetic stimulation to enhance motor recovery in hemiplegic stroke patients. Stroke. 2013 May;44(5):1375-82. doi: 10.1161/STROKEAHA.111.000522. Epub 2013 Mar 26. PMID: 23532011.	2013	9	RCT	54	20 daily sessions of (group1) 1 Hz rTMS over the contralesional primary motor cortex (M1) and iTBS over the contralesional primary motor cortex; (group2) contralesional sham stimulation and ipsilesional real iTBS; (group3) 1 Hz contralesional real rTMS and ipsilesional sham stimulation; (group4) bilateral sham control procedures	FM-UE, WMFT, MRCS, RT, FT	Stimulation can be delivered over an extended interval of time safely and results favorably in facilitating motor performance and improving interhemispheric imbalance.
rTMS	Etoh S, Noma T, Ikeda K, Jonoshita Y, Ogata A, Matsumoto S, Shimodozono M, Kawahira K. Effects of repetitive trascranial magnetic stimulation on repetitive facilitation exercises of the hemiplegic hand in chronic stroke patients. J Rehabil Med. 2013 Sep;45(9):843-7. doi: 10.2340/16501977-1175. PMID: 23817976.	2013	7	RCT	18	EG: motor rTMS sessions for two weeks, followed by sham rTMS sessions for two weeks. CG: sham plus PT	FM-UE, ARAT, MAS, STEF	Multiple sessions of 1-Hz rTMS facilitated the effects of repetitive facilitation exercises in improving motor function of the affected upper limb but did not change spasticity.
cTBS and rTMS	Di Lazzaro V, Rothwell JC, Talelli P, Capone F, Ranieri F, Wallace AC, Musumeci G, Dileone M. Inhibitory theta burst stimulation of affected hemisphere in chronic stroke: a proof of principle, sham-controlled study. Neurosci Lett. 2013 Oct 11;553:148-52. doi: 10.1016/j.neulet.2013.08.013. Epub 2013 Aug 23. PMID: 23978513.	2013	10	RCT	12	EG: Active rTMS used cTBS- 3 pulses at 50 Hz, repeated every 200 ms for a total of 600 pulses. CG: sham	Action Research Arm Test (ARAT), Nine-Hole Pegboard Test (NHPT) and Jebsen-Taylor Test (JTT)	Ipsilesional inhibitory TBS is safe and can be used in a study to increase the gain from a late rehabilitation program in chronic stroke patients.
cathodal tDCS	Zimerman M, Heise KF, Hoppe J, Cohen LG, Gerloff C, Hummel FC. Modulation of training by single-session transcranial direct current stimulation to the intact motor cortex enhances motor skill acquisition of the paretic hand. Stroke. 2012 Aug;43(8):2185-91. doi: 10.1161/STROKEAHA.111.645382. Epub 2012 May 22. PMID: 22618381; PMCID: PMC4879963.	2012	7	RCT crossover	12	EG: cathodal tDCS were applied to the contralesional motor cortex. CG: sham	MMSE, MRC, FM-UE	tDCS is a promising tool to improve not only motor behavior, but also procedural learning.
TBS	Talelli P, Wallace A, Dileone M, Hoad D, Cheeran B, Oliver R, VandenBos M, Hammerbeck U, Barratt K, Gillini C, Musumeci G, Boudrias MH, Cloud GC, Ball J, Marsden JF, Ward NS, Di Lazzaro V, Greenwood RG, Rothwell JC. Theta burst stimulation in the rehabilitation of the upper limb: a semirandomized, placebo-controlled trial in chronic stroke patients. Neurorehabil Neural Repair. 2012 Oct;26(8):976-…	2012	9	RCT	41	EG1: excitatory TBS to the ipsilesional hemisphere; EG2: inhibitory TBS to the contralesional hemisphere. CG: sham TBS. TBS was followed by physical therapy for 10 working days	9-hole Peg Test [9HPT], Jebsen Taylor Test [JTT], and grip and pinch-grip dynamometry)	Cortical stimulation did not augment the gains from a late rehabilitation program
tDCS + LE-rTMS	Takeuchi N, Tada T, Matsuo Y, Ikoma K. Low-frequency repetitive TMS plus anodal transcranial DCS prevents transient decline in bimanual movement induced by contralesional inhibitory rTMS after stroke. Neurorehabil Neural Repair. 2012 Oct;26(8):988-98. doi: 10.1177/1545968311433295. Epub 2012 Mar 12. PMID: 22412170.	2012	8	RCT	27	repetitive transcranial magnetic stimulation (rTMS)-transcranial direct current stimulation (tDCS) group, 1 Hz rTMS (90% rest motor threshold, 1200 stimuli) over the unaffected hemisphere and anodal tDCS (1 mA, 25 cm2) over the affected hemisphere for 20 minutes. rTMS group, 1 Hz rTMS over the unaffected hemisphere and sham tDCS over the affected hemisphere for 20 minutes. tDCS group, sham rTMS o…	Measurements for assessing motor function (acceleration, pinch force, and bimanual coordination) and the parameters of TMS (resting motor threshold [rMT], amplitude of motor-evoked potentials [MEPs], and TCI)	The short-term decline was prevented by combined with low frequency rTMS to the unaffected hemisphere and anodal tDCS to the affected hemisphere.
tDCS	Kasashima Y, Fujiwara T, Matsushika Y, Tsuji T, Hase K, Ushiyama J, Ushiba J, Liu M. Modulation of event-related desynchronization during motor imagery with transcranial direct current stimulation (tDCS) in patients with chronic hemiparetic stroke. Exp Brain Res. 2012 Sep;221(3):263-8. doi: 10.1007/s00221-012-3166-9. Epub 2012 Jul 13. PMID: 22791228.	2012	5	RCT	6	anodal tDCS (10 min, 1 mA) and sham stimulation	event-related desynchronization (ERD) and EEG	anodal tDCS may increase mu ERD in hemiparetic stroke patients
TMS	Tarkka IM, Pitkänen K, Popovic DB, Vanninen R, Könönen M. Functional electrical therapy for hemiparesis alleviates disability and enhances neuroplasticity. Tohoku J Exp Med. 2011 Sep;225(1):71-6. doi: 10.1620/tjem.225.71. PMID: 21878747.	2011	7	RCT	20	EG: functional electrical therapy and upper limb treatment (twice daily sessions) for two week. CG: conventional physiotherapy and upper limb treatment (twice daily sessions) for two week.	WMFT, MEP,	functional exercise augmented with individualized electrical therapy of the paretic upper limb may enhance neuroplasticity
tdcs + CIMT	Bolognini N, Vallar G, Casati C, Latif LA, El-Nazer R, Williams J, Banco E, Macea DD, Tesio L, Chessa C, Fregni F. Neurophysiological and behavioral effects of tDCS combined with constraint-induced movement therapy in poststroke patients. Neurorehabil Neural Repair. 2011 Nov-Dec;25(9):819-29. doi: 10.1177/1545968311411056. Epub 2011 Jul 29. PMID: 21803933.	2011	6	RCT	14	EG: tDCS (cathodal stimulation of the unaffected motor cortex and anodal stimulation of the affected motor cortex), combined with CIMT. CG: sham.	Jebsen Taylor Hand Function Test, Handgrip Strength, Motor Activity Log Scale, and Fugl-Meyer Motor Score, BIS, BDI, tMS	Bihemispheric tDCS can achieve greater functional recovery, modulate local excitability, and remove the imbalance in transcallosal inhibition. CIMT can only modulate local excitability.
TDCS	Lindenberg R, Renga V, Zhu LL, Nair D, Schlaug G. Bihemispheric brain stimulation facilitates motor recovery in chronic stroke patients. Neurology. 2010 Dec 14;75(24):2176-84. doi: 10.1212/WNL.0b013e318202013a. Epub 2010 Nov 10. PMID: 21068427; PMCID: PMC3013585.	2010	11	RCT	20	EG: 5 consecutive sessions of bihemispheric transcranial direct current stimulation (tDCS) (anodal tDCS and cathodal tDCS with simultaneous physical/occupational therapy. CG: sham + PT	(Upper Extremity Fugl-Meyer) and motor activity (Wolf Motor Function Test)	The combination of bihemispheric tDCS and peripheral sensorimotor activities improved motor functions
TDCS (anodal, cathodal, sham)	Wong PL, Yang YR, Tang SC, Huang SF, Wang RY. Comparing different montages of transcranial direct current stimulation on dual-task walking and cortical activity in chronic stroke: double-blinded randomized controlled trial. BMC Neurol. 2022 Mar 25;22(1):119. doi: 10.1186/s12883-022-02644-y. PMID: 35337288; PMCID: PMC8951706.	2022	7	RCT	48	anodal tDCS group (n = 12), bilateral tDCS group (n = 12), cathodal tDCS group (n = 12), or sham tDCS group (n = 12). one session of real or sham tDCS for 20 min	GaitRite system during cognitive dual task (CDT) walking, motor dual task (MDT) walking, and single walking (SW)	one-session of tDCS increased contralesional corticomotor inhibition and improved dual task gait performance
tDCS, a footdrop stimulator FDS	da Cunha MJ, Pinto C, Schifino GP, Sant'Anna Py I, Cimolin V, Pagnussat AS. Bicephalic Transcranial Direct-Current Stimulation Does Not Add Benefits to a Footdrop Stimulator for Improving Functional Mobility in People With Chronic Hemiparesis After Stroke: A Double-Blind, Randomized Controlled Trial. Phys Ther. 2022 Aug 4;102(8):pzac079. doi: 10.1093/ptj/pzac079. PMID: 35689805.	2022	10	clinical trial	32	EG: 10 concurrent tDCS and FDS gait training, 5 times per week for 2 weeks. CG: sham.	TUG	Bicephalic tDCS does not add relevant benefits to FDS and gait training
iTBS	Liao LY, Xie YJ, Chen Y, Gao Q. Cerebellar Theta-Burst Stimulation Combined With Physiotherapy in Subacute and Chronic Stroke Patients: A Pilot Randomized Controlled Trial. Neurorehabil Neural Repair. 2021 Jan;35(1):23-32. doi: 10.1177/1545968320971735. Epub 2020 Nov 9. PMID: 33166213.	2020	10	RCT	30	EG: PT 5 times per week for 2 weeks, and cerebellar iTBS; CG: sham	(BBS, TIS, FMA-LE, and BI)	Cerebellar iTBS with PT promotes balance and motor recovery
tDCS	Madhavan S, Cleland BT, Sivaramakrishnan A, Freels S, Lim H, Testai FD, Corcos DM. Cortical priming strategies for gait training after stroke: a controlled, stratified trial. J Neuroeng Rehabil. 2020 Aug 17;17(1):111. doi: 10.1186/s12984-020-00744-9. PMID: 32799922; PMCID: PMC7429759.	2020	7	clinical trial	9	Anodal tDCS over the lesioned LL M1, anodal tDCS over the non-lesioned LLM1 ; CG: sham	MMSE, EMG, MEP	NIBS applied to the lesioned motor cortex enhances voluntary control of the paretic ankle
tDCS anodal	Ojardias E, Azé OD, Luneau D, Mednieks J, Condemine A, Rimaud D, Chassagne F, Giraux P. The Effects of Anodal Transcranial Direct Current Stimulation on the Walking Performance of Chronic Hemiplegic Patients. Neuromodulation. 2020 Apr;23(3):373-379. doi: 10.1111/ner.12962. Epub 2019 May 23. PMID: 31124218.	2020	10	RCt	18	EG: single session of anodal stimulation (2 mA, 20 min) over M1-LL (a-tDCS condition). CG: sham.	Wade test and the 6-minute walk test (6MWT), gait parameters with GAITRite, and balance with posturography.	a single session of anodal tDCS of M1-LL can have a positive effect in chronic hemiplegic patients.
iTBS	Koch G, Bonnì S, Casula EP, Iosa M, Paolucci S, Pellicciari MC, Cinnera AM, Ponzo V, Maiella M, Picazio S, Sallustio F, Caltagirone C. Effect of Cerebellar Stimulation on Gait and Balance Recovery in Patients With Hemiparetic Stroke: A Randomized Clinical Trial. JAMA Neurol. 2019 Feb 1;76(2):170-178. doi: 10.1001/jamaneurol.2018.3639. PMID: 30476999; PMCID: PMC6439971.	2019	8	RCT	36	treatment with CRB-iTBS or sham iTBS applied over the cerebellar hemisphere ipsilateral to the affected body sid; 3-week treatment of CRB-iTBS coupled with physiotherapy	FMA-LE, BBS and BI	Patients treated with iTBS, but not with sham iTBS, showed improvement of gait and balance functions
iTBS	Lin LF, Chang KH, Huang YZ, Lai CH, Liou TH, Lin YN. Simultaneous stimulation in bilateral leg motor areas with intermittent theta burst stimulation to improve functional performance after stroke: a feasibility pilot study. Eur J Phys Rehabil Med. 2019 Apr;55(2):162-168. doi: 10.23736/S1973-9087.18.05245-0. Epub 2018 Aug 27. PMID: 30156086.	2019	10	pilot study	20	EG: 10 sessions of iTBS group (5-week); CG: sham	MEP, NIHSS, MRS, BRS, BBS, TUG, FM-LE	There was no powerful evidence to support the effectiveness of iTBS group better than sham control group.
tDCS	Zandvliet SB, Meskers CGM, Kwakkel G, van Wegen EEH. Short-Term Effects of Cerebellar tDCS on Standing Balance Performance in Patients with Chronic Stroke and Healthy Age-Matched Elderly. Cerebellum. 2018 Oct;17(5):575-589. doi: 10.1007/s12311-018-0939-0. PMID: 29797226; PMCID: PMC6132826.	2018	4	RCT	15	EG: Anodal stimulation on the contra-lesional cerebellar hemisphere, ipsi-lesional cerebellar hemisphere, for 20 min with 1.5 mA in three sessions. CG: sham	BBS, FRT, TUG, FES, EmNAS-LE	Contra-lesional cerebellar tDCS shows promise for improving standing balance performance.
rTMS	Rastgoo M, Naghdi S, Nakhostin Ansari N, Olyaei G, Jalaei S, Forogh B, Najari H. Effects of repetitive transcranial magnetic stimulation on lower extremity spasticity and motor function in stroke patients. Disabil Rehabil. 2016 Sep;38(19):1918-26. doi: 10.3109/09638288.2015.1107780. Epub 2016 Feb 15. PMID: 26878554.	2016	10	RCT	20	EG: V5 consecutive daily sessions of active rTMS to the unaffected lower extremity motor area (1000 pulses; 1 Hz; 90% of the tibialis anterior motor threshold); CG: sham	modified ashworth scale (MMAS), the H-reflex, lower extremity section of Fugl-Mayer assessment (LE-FMA) and timed UP and GO (TUG) test.	Low frequency rTMS over the LE motor area can improve clinical measures of muscle spasticity and motor function.
rTMS	Chieffo R, De Prezzo S, Houdayer E, Nuara A, Di Maggio G, Coppi E, Ferrari L, Straffi L, Spagnolo F, Velikova S, Sessa M, Comola M, Zangen A, Comi G, Leocani L. Deep repetitive transcranial magnetic stimulation with H-coil on lower limb motor function in chronic stroke: a pilot study. Arch Phys Med Rehabil. 2014 Jun;95(6):1141-7. doi: 10.1016/j.apmr.2014.02.019. Epub 2014 Mar 10. PMID: 24625546.	2014	11	pilot study	10	EG: 11 sessions of Real rTMS in a random sequence, over 3 weeks and separated by a 4-week washout period; CG: sham	lower limb Fugl-Meyer scale, the 10-m walk test, and the 6-minute walk test	3 weeks of high-frequency deep rTMS could induce long-term improvements in LL functions
rTMS	Wang RY, Tseng HY, Liao KK, Wang CJ, Lai KL, Yang YR. rTMS combined with task-oriented training to improve symmetry of interhemispheric corticomotor excitability and gait performance after stroke: a randomized trial. Neurorehabil Neural Repair. 2012 Mar-Apr;26(3):222-30. doi: 10.1177/1545968311423265. Epub 2011 Oct 5. PMID: 21974983.	2012	10	RCT	24	EG: Repetitive TMS (1-Hz frequency) over the leg area of the motor cortex of the unaffected hemisphere for 10 minutes; CG: sham	motor-evoked potential (MEP), lower-extremity Fugl-Meyer score, and gait performance,	rTMS enhances the effect of task-oriented training, increasing gait spatial symmetry and corticomotor excitability symmetry
tDCS	Tanaka S, Takeda K, Otaka Y, Kita K, Osu R, Honda M, Sadato N, Hanakawa T, Watanabe K. Single session of transcranial direct current stimulation transiently increases knee extensor force in patients with hemiparetic stroke. Neurorehabil Neural Repair. 2011 Jul-Aug;25(6):565-9. doi: 10.1177/1545968311402091. Epub 2011 Mar 24. PMID: 21436391.	2011	5	clinical trial	8	EG: anodal tDCS of the LL motor cortex representation in the affected hemisphere; CG: sham	MAS, VAS, FM-LE	Anodal tDCS transiently enhanced knee extensor strength.
tDCS	Madhavan S, Weber KA 2nd, Stinear JW. Non-invasive brain stimulation enhances fine motor control of the hemiparetic ankle: implications for rehabilitation. Exp Brain Res. 2011 Mar;209(1):9-17. doi: 10.1007/s00221-010-2511-0. Epub 2010 Dec 19. PMID: 21170708.	2011	3	RCT	9	EG: Facilitatory tDCS in a random order over LL primary motor cortex of the lesioned hemisphere or the non-lesioned hemisphere; CG: sham.	FM-LE, MMSE, EMG	tDCS applied to the lesioned motor cortex enhances voluntary control of the paretic ankle.
iTBS	Zhang JJ, Bai Z, Fong KNK. Priming Intermittent Theta Burst Stimulation for Hemiparetic Upper Limb After Stroke: A Randomized Controlled Trial. Stroke. 2022 Jul;53(7):2171-2181. doi: 10.1161/STROKEAHA.121.037870. Epub 2022 Mar 23. PMID: 35317611.		10	RCT	42	10 sessions of priming iTBS, nonpriming iTBS, or sham stimulation to the ipsilesional motor cortex, immediately before RobAT	Fugl-Meyer Assessment-Upper Extremity, Action Research Arm Test and mean movement velocity during each robot-assisted training session	Priming and nonpriming iTBS are superior to sham stimulation in enhancing treatment gains from RobAT
tdcs and robotic assisted training	Morone G, Capone F, Iosa M, Cruciani A, Paolucci M, Martino Cinnera A, Musumeci G, Brunelli N, Costa C, Paolucci S, Di Lazzaro V. May Dual Transcranial Direct Current Stimulation Enhance the Efficacy of Robot-Assisted Therapy for Promoting Upper Limb Recovery in Chronic Stroke? Neurorehabil Neural Repair. 2022 Dec;36(12):800-809. doi: 10.1177/15459683221138743. PMID: 36458455; PMCID: PMC9720706.	2022	10	RCT	66	EG: tDCS (M1-SO montage, anode ipsilesional, 5×7 cm electrodes, 2 mA, 20 mins), prior RobAT; CG: sham.	MEP, FM-UE	Adjunction of dual tDCS to RobAT did not further enhance recovery in the treated patients
tdcs and robotic assisted training	Edwards DJ, Cortes M, Rykman-Peltz A, Chang J, Elder J, Thickbroom G, Mariman JJ, Gerber LM, Oromendia C, Krebs HI, Fregni F, Volpe BT, Pascual-Leone A. Clinical improvement with intensive robot-assisted arm training in chronic stroke is unchanged by supplementary tDCS. Restor Neurol Neurosci. 2019;37(2):167-180. doi: 10.3233/RNN-180869. PMID: 30932903.	2019	10	RCT	82	tDCS (M1-SO montage, anode ipsilesional, 5×7 cm electrodes, 2 mA, 20 mins), prior RobAT; CG: sham	Upper Extremity Fugl-Meyer impairment scale (FM) and TMS	conventional tDCS does not confer further advantage to robotic training
tdcs and robotic assisted training	Straudi S, Fregni F, Martinuzzi C, Pavarelli C, Salvioli S, Basaglia N. tDCS and Robotics on Upper Limb Stroke Rehabilitation: Effect Modification by Stroke Duration and Type of Stroke. Biomed Res Int. 2016;2016:5068127. doi: 10.1155/2016/5068127. Epub 2016 Mar 31. PMID: 27123448; PMCID: PMC4830702.	2016	10	RCT	23	EG: RobAT + real tDCS 10 sessions (5 sessions a week) over two weeks. CG: sham	BBT, FM-UE, MAL	The additional use of bilateral tDCS to RAT seems to have a significant beneficial effect
tdcs and robotic assisted training	Ochi M, Saeki S, Oda T, Matsushima Y, Hachisuka K. Effects of anodal and cathodal transcranial direct current stimulation combined with robotic therapy on severely affected arms in chronic stroke patients. J Rehabil Med. 2013 Feb;45(2):137-40. doi: 10.2340/16501977-1099. PMID: 23306448.	2013	8	RCT	18	EG: anodal tDCS on the affected hemisphere and RobAT; CG: cathodal tDCS on the unaffected hemisphere and RobAT	Fugl-Meyer Assessment (FMUL), modified Ashworth scale (MAS) and Motor Activity Log (MAL) for the upper limb	combined therapy could achieve limited effects in the hemiplegic arm
tdcs + Treadmill	Wong PL, Yang YR, Huang SF, Wang RY. Effects of Transcranial Direct Current Stimulation Followed by Treadmill Training on Dual-Task Walking and Cortical Activity in Chronic Stroke: A Double-Blinded Randomized Controlled Trial. J Rehabil Med. 2023 Mar 21;55:jrm00379. doi: 10.2340/jrm.v55.5258. PMID: 36943024; PMCID: PMC10065121.	2023	8	RCT	45	EG1: a bilateral tDCS and treadmill training. EG2: cathodal tDCS and treadmill training. CG: a sham tDCS and treadmill training 50 min per session (20 min tDCS + 30 min treadmill)3 sessions per week for 4 weeks.	CDTW, MDTW, MEP, FMA-UE	TDCS and treadmill training is an effective intervention for improving cognitive dual task walking and modulating contralesional cortical activity
5 Hz rTMS + treadmill	Wang RY, Wang FY, Huang SF, Yang YR. High-frequency repetitive transcranial magnetic stimulation enhanced treadmill training effects on gait performance in individuals with chronic stroke: A double-blinded randomized controlled pilot trial. Gait Posture. 2019 Feb;68:382-387. doi: 10.1016/j.gaitpost.2018.12.023. Epub 2018 Dec 18. PMID: 30586670.	2019	10	RCT	14	EG: 5 Hz rTMS prior to treadmill training three times per week for 3 weeks; CG: sham.	Walking speed, gait symmetry, corticomotor excitability, motor function of the lower extremities, and muscle activity during walking	rTMS over the leg motor cortex in the affected hemisphere enhanced the effects of subsequent treadmill training on gait speed and spatial asymmetry
tdcs + Robotic gait training	Picelli A, Brugnera A, Filippetti M, Mattiuz N, Chemello E, Modenese A, Gandolfi M, Waldner A, Saltuari L, Smania N. Effects of two different protocols of cerebellar transcranial direct current stimulation combined with transcutaneous spinal direct current stimulation on robot-assisted gait training in patients with chronic supratentorial stroke: A single blind, randomized controlled trial. Resto…	2019	9	RCT	40	EG: on-line cathodal tDCS over the contralesional cerebellar hemisphere + cathodal transcutaneous spinal direct current stimulation. CG: n-line anodal tDCS over the damaged cerebral hemisphere + cathodal transcutaneous spinal direct current stimulation	6MWT	cathodal tDCS over the contralesional cerebellar hemisphere in combination with cathodal
tdcs and robotic assisted training	Picelli A, Chemello E, Castellazzi P, Filippetti M, Brugnera A, Gandolfi M, Waldner A, Saltuari L, Smania N. Combined effects of cerebellar transcranial direct current stimulation and transcutaneous spinal direct current stimulation on robot-assisted gait training in patients with chronic brain stroke: A pilot, single blind, randomized controlled trial. Restor Neurol Neurosci. 2018;36(2):161-171.…	2018	11	RCT	20	EG: cathodal tDCS over the contralesional cerebellar hemisphere in combination with cathodal transcutaneous spinal direct current stimulation might be useful to boost the effects of RobAT; CG: on-line anodal tDCS over the damaged cerebral hemisphere + cathodal transcutaneous spinal direct current stimulation	6MWT	cathodal tDCS over the contralesional cerebellar hemisphere in combination with cathodal transcutaneous spinal direct current stimulation might be useful to boost the effects of RobAT
tdcs and robotic assisted training	Seo HG, Lee WH, Lee SH, Yi Y, Kim KD, Oh BM. Robotic-assisted gait training combined with transcranial direct current stimulation in chronic stroke patients: A pilot double-blind, randomized controlled trial. Restor Neurol Neurosci. 2017;35(5):527-536. doi: 10.3233/RNN-170745. PMID: 28800341.	2017	11	RCT	21	EG: 45 min after allocated tDCS on the leg motor cortex in the impaired hemisphere for 20 min every weekday for 2 weeks. CG: sham.	6MWT, 10MWT, BBS, FM-LE, MRCS, MEP	anodal tDCS on the leg motor cortex in the impaired hemisphere may facilitate the effect of RobAT on functional ambulation
tdcs and robotic assisted training	Picelli A, Chemello E, Castellazzi P, Roncari L, Waldner A, Saltuari L, Smania N. Combined effects of transcranial direct current stimulation (tDCS) and transcutaneous spinal direct current stimulation (tsDCS) on robot-assisted gait training in patients with chronic stroke: A pilot, double blind, randomized controlled trial. Restor Neurol Neurosci. 2015;33(3):357-68. doi: 10.3233/RNN-140474. PMID…	2015	11	RCT	30	20-minute RobAT, five days a week, for 2 weeks combined with EG1: anodal tDCS + sham tsDCS CG: sham tDCS + cathodal tDCS EG2: tDCS + cathodal tDCS	6MWT	anodal tDCS combined with cathodal tsDCS may be useful to improve the effects of robotic gait training
tdcs and robotic assisted training	Danzl MM, Chelette KC, Lee K, Lykins D, Sawaki L. Brain stimulation paired with novel locomotor training with robotic gait orthosis in chronic stroke: a feasibility study. NeuroRehabilitation. 2013;33(1):67-76. doi: 10.3233/NRE-130929. PMID: 23949035; PMCID: PMC4349529.	2013	7	RCT	8	EG: active tDCS for 12 sessions; CG: sham	10MWT, BBS, TUG, FAC, SIS-16	tDCS has the potential to enhance the effectiveness of gait training
tDCS	Geroin C, Picelli A, Munari D, Waldner A, Tomelleri C, Smania N. Combined transcranial direct current stimulation and robot-assisted gait training in patients with chronic stroke: a preliminary comparison. Clin Rehabil. 2011 Jun;25(6):537-48. doi: 10.1177/0269215510389497. Epub 2011 Mar 14. PMID: 21402651.	2011	8	RCT	30	50-minute treatment sessions, five days a week, for two weeks. EG1: RobAT and tDCS. EG2: RobAT and sham tDCS. CG: walking exercises	six-minute walking test, 10-m walking test.	tDCS had no additional effect on RobAT in patients with chronic stroke
rTMS	Cheng IKY, Chan KMK, Wong CS, Li LSW, Chiu KMY, Cheung RTF, Yiu EML. Neuronavigated high-frequency repetitive transcranial magnetic stimulation for chronic post-stroke dysphagia: A randomized controlled study. J Rehabil Med. 2017 Jun 28;49(6):475-481. doi: 10.2340/16501977-2235. PMID: 28612077.	2017	9	RCT	15	EG: 3,000 pulses of 5 Hz rTMS on the tongue area of the motor cortex for 10 days over a period of 2 weeks. CG: sham	MEP, VFSS, SWAL-QOL, MTSM	5 Hz rTMS applied over the tongue area of the motor cortex is not effective for improving swallowing function
tDCS	Wong MN, Baig FN, Chan YK, Ng ML, Zhu FF, Kwan JSK. Transcranial direct current stimulation over the primary motor cortex improves speech production in post-stroke dysarthric speakers: A randomized pilot study. PLoS One. 2022 Oct 13;17(10):e0275779. doi: 10.1371/journal.pone.0275779. PMID: 36227836; PMCID: PMC9560523.	2022	11	RCT	9	EG: 2mA of anodal tDCS over the left inferior primary motor cortex for 15 minutes. CG: sham	HKCAT, EMA	Anodal tDCS over the primary motor cortex has beneficial effects on speech production, and tDCS combined with speech therapy may promote recovery from dysarthria
rTMS	Ünlüer NÖ, Temuçin ÇM, Demir N, Serel Arslan S, Karaduman AA. Effects of Low-Frequency Repetitive Transcranial Magnetic Stimulation on Swallowing Function and Quality of Life of Post-stroke Patients. Dysphagia. 2019 Jun;34(3):360-371. doi: 10.1007/s00455-018-09965-6. Epub 2019 Jan 2. PMID: 30603800.	2019	11	RCT	28	EG: conventional dysphagia rehabilitation 3 days a week for 4 weeks, and 1 Hz rTMS to unaffected hemisphere in the final week. CG: conventional dysphagia rehabilitation 3 days a week for 4 weeks.	NIHSS, T-BI, MRS, VFSS, NS, SWAL-QOL, SAFE, PAS	rTMS did not enhance the swallowing function when compared conventional dysphagia rehabilitation
tDCS	Ahn YH, Sohn HJ, Park JS, Ahn TG, Shin YB, Park M, Ko SH, Shin YI. Effect of bihemispheric anodal transcranial direct current stimulation for dysphagia in chronic stroke patients: A randomized clinical trial. J Rehabil Med. 2017 Jan 19;49(1):30-35. doi: 10.2340/16501977-2170. PMID: 27904911.	2017	6	RCT	26	EG: bihemispheric anodal tDCS group anodal electrodes were attached bilaterally to the pharyngeal motor cortices, and cathodal electrodes were attached to both supraorbital regions; CG: sham	DOSS	The bihemispheric anodal tDCS with conventional dysphagia therapy had additional helpful effects on the improvement in swallowing function in chronic stroke patients.
rTMS	Cheng IK, Chan KM, Wong CS, Cheung RT. Preliminary evidence of the effects of high-frequency repetitive transcranial magnetic stimulation (rTMS) on swallowing functions in post-stroke individuals with chronic dysphagia. Int J Lang Commun Disord. 2015 May-Jun;50(3):389-96. doi: 10.1111/1460-6984.12144. Epub 2015 Jan 14. PMID: 25588767.	2015	4	RCT	4	EG: 3,000 pulses of 5 Hz rTMS on the tongue area of the motor cortex for 10 days over a period of 2 weeks. CG: sham	NA	The study showed that excitatory rTMS applied over the tongue motor cortex is a feasible approach in individuals with chronic post-stroke dysphagia
rTMS	Michou E, Mistry S, Jefferson S, Tyrrell P, Hamdy S. Characterizing the mechanisms of central and peripheral forms of neurostimulation in chronic dysphagic stroke patients. Brain Stimul. 2014 Jan-Feb;7(1):66-73. doi: 10.1016/j.brs.2013.09.005. Epub 2013 Oct 10. PMID: 24314909; PMCID: PMC3893483.	2014	10	Pilot study	18	EG: single-pulse transcranial magnetic stimulation (TMS) over the pharyngeal motor cortex; CG: sham.	OTT, PRT, PTT, AC, UES	Authors showed that a single application of either PES or PAS increases cortical excitability and is associated with reductions in aspiration, while 5 Hz rTMS was less effective
